# Supplementary material for: Comprehensive genomic profiling and therapeutic implications for Taiwanese patients with treatment‐naïve breast cancer
Source: Cancer Med. 2024 Jun 19;13(12):e7384. doi: 10.1002/cam4.7384 (PMC11187859; doi:10.1002/cam4.7384)
Supplement: Supplementary file 5 — Table S1: [file CAM4-13-e7384-s003.xlsx]

## Sheet: Sheet1
Sample ID	Molecular_subgroup	Histology_subtype	Gene	HGVS (Protein/Splice region)	HGVS (cDNA change)	Variation Type	Variant ID	Transcript ID
ACT1555	HER2/NEU	HR-HER2+	ADAMTS16	p.A947fs	c.2840_2844delCCCAG	Frameshift	ADAMTS16_chr5_5303429_TGCCCA>T	ENST00000274181
ACT2031	BASAL-like	TNBC	ADAMTS6	p.N653fs	c.1956_1960delAAACT	Frameshift	ADAMTS6_chr5_64522019_CAGTTT>C	ENST00000381055
ACT1561	BASAL-like	TNBC	ADAMTS6	p.N653fs	c.1956_1960delAAACT	Frameshift	ADAMTS6_chr5_64522019_CAGTTT>C	ENST00000381055
ACT2519	Luminal A	HR+HER2-	ARID2	p.V599fs	c.1796_1805delTAAAACGGAG	Frameshift	ARID2_chr12_46243438_AGGAGTAAAAC>A	ENST00000334344
ACT2027	Luminal A	HR+HER2-	ASXL1	p.E635fs	c.1900_1922delAGAGAGGCGGCCACCACTGCCAT	Frameshift	ASXL1_chr20_31022402_TCACCACTGCCATAGAGAGGCGGC>T	ENST00000375687
ACT2074	Luminal A	HR+HER2-	ASXL1	p.V435fs	c.1303dupG	Frameshift	ASXL1_chr20_31021300_A>AG	ENST00000375687
ACT2505	Luminal A	HR+HER2-	CBFB	p.L66fs	c.197_198delTC	Frameshift	CBFB_chr16_67070568_GTC>G	ENST00000290858
ACT1224	Luminal A	HR+HER2-	CDH1	p.C28fs	c.81dupC	Frameshift	CDH1_chr16_68772229_G>GC	ENST00000261769
ACT1264	HER2/NEU	HR-HER2+	CDH1	p.F810fs	c.2430delT	Frameshift	CDH1_chr16_68863687_AT>A	ENST00000261769
ACT2501	Luminal A	HR+HER2-	CDKN1B	p.D136fs	c.405_408delTGAT	Frameshift	CDKN1B_chr12_12871177_CTGAT>C	ENST00000228872
ACT2494	Luminal A	HR+HER2-	CDKN1B	p.T135fs	c.398dupC	Frameshift	CDKN1B_chr12_12871168_A>AC	ENST00000228872
ACT2075	Luminal A	HR+HER2-	CTCF	p.E607fs	c.1818_1821delAGAA	Frameshift	CTCF_chr16_67663411_TAAGA>T	ENST00000264010
ACT2480	Luminal A	HR+HER2-	CTCF	p.Y25fs	c.72_75delTTAC	Frameshift	CTCF_chr16_67644804_GACTT>G	ENST00000264010
ACT2037	Luminal B	HR+HER2+	CYP2D6	p.E211fs	c.631dupG	Frameshift	CYP2D6_chr22_42524820_T>TC	ENST00000360608
ACT2033	Luminal A	HR+HER2+	DNMT3A	p.D279fs	c.834_835insCATC	Frameshift	DNMT3A_chr2_25470926_C>CGATG	ENST00000264709
ACT2501	Luminal A	HR+HER2-	GATA3	p.H349fs	c.1045delC	Frameshift	GATA3_chr10_8111555_TC>T	ENST00000379328
ACT1293	Luminal A	HR+HER2-	GATA3	p.P409fs	c.1223_1224insT	Frameshift	GATA3_chr10_8115874_C>CT	ENST00000379328
ACT2496	Luminal A	HR+HER2-	GATA3	p.S408fs	c.1221dupC	Frameshift	GATA3_chr10_8115871_T>TC	ENST00000379328
ACT2518	Luminal A	HR+HER2-	GATA3	p.S427fs	c.1278dupA	Frameshift	GATA3_chr10_8115928_C>CA	ENST00000379328
ACT2506	Luminal A	HR+HER2-	GATA3	p.S427fs	c.1279dupT	Frameshift	GATA3_chr10_8115929_A>AT	ENST00000379328
ACT2059	Luminal B	HR+HER2+	GATA3	p.G444fs	c.1331_1332delGT	Frameshift	GATA3_chr10_8115981_GGT>G	ENST00000379328
ACT2033	Luminal A	HR+HER2+	GATA3	p.P433fs	c.1295dupG	Frameshift	GATA3_chr10_8115944_T>TG	ENST00000379328
ACT1294	BASAL-like	TNBC	KMT2C	p.E78fs	c.232_233delGA	Frameshift	KMT2C_chr7_152055688_TTC>T	ENST00000262189
ACT1264	HER2/NEU	HR-HER2+	KMT2D	p.M2829fs	c.8483_8484insT	Frameshift	KMT2D_chr12_49432655_G>GA	ENST00000301067
ACT2075	Luminal A	HR+HER2-	LRP1B	p.E1259*	c.3774dupT	Frameshift	LRP1B_chr2_141643896_C>CA	ENST00000389484
ACT2483	Luminal B	HR+HER2-	MAP3K1	p.K1272fs	c.3815_3816insTA	Frameshift	MAP3K1_chr5_56179501_A>AAT	ENST00000399503
ACT2504	Luminal A	HR+HER2-	MAP3K1	p.T261fs	c.774_777dupAGGT	Frameshift	MAP3K1_chr5_56155681_C>CAGGT	ENST00000399503
ACT2491	Luminal A	HR+HER2-	MSH6	p.F421fs	c.1263delT	Frameshift	MSH6_chr2_48026382_CT>C	ENST00000234420
ACT1224	Luminal A	HR+HER2-	MSH6	p.V592fs	c.1773_1774insC	Frameshift	MSH6_chr2_48026895_A>AC	ENST00000234420
ACT1224	Luminal A	HR+HER2-	MUC6	p.T1807fs	c.5417_5418insG	Frameshift	MUC6_chr11_1017383_G>GC	ENST00000421673
ACT1288	Luminal A	HR+HER2-	PIK3CA	p.G451fs	c.1351_1357delGGATTAG	Frameshift	PIK3CA_chr3_178928072_TGGATTAG>T	ENST00000263967
ACT1294	BASAL-like	TNBC	POLE	p.Q2184fs	c.6551_6552delAG	Frameshift	POLE_chr12_133202335_ACT>A	ENST00000320574
ACT1411	BASAL-like	TNBC	PTEN	p.A192fs	c.574delG	Frameshift	PTEN_chr10_89711954_TG>T	ENST00000371953
ACT2061	BASAL-like	TNBC	PTEN	p.L320*	c.959delT	Frameshift	PTEN_chr10_89720805_CT>C	ENST00000371953
ACT1294	BASAL-like	TNBC	PTEN	p.Y138fs	c.413_414delAT	Frameshift	PTEN_chr10_89692926_CAT>C	ENST00000371953
ACT1552	HER2/NEU	HR-HER2+	RB1	p.A74fs	c.219_220dupAG	Frameshift	RB1_chr13_48881488_C>CAG	ENST00000267163
ACT2504	Luminal A	HR+HER2-	ROS1	p.N2224fs	c.6665dupT	Frameshift	ROS1_chr6_117622204_G>GA	ENST00000368508
ACT2068	Luminal A	HR+HER2+	RUNX1	p.A93fs	c.277dupG	Frameshift	RUNX1_chr21_36253003_G>GC	ENST00000344691
ACT1562	Luminal A	HR+HER2+	RUNX1	p.A93fs	c.277dupG	Frameshift	RUNX1_chr21_36253003_G>GC	ENST00000344691
ACT1294	BASAL-like	TNBC	STAG2	p.R1207fs	c.3620_3621delGA	Frameshift	STAG2_chrX_123229240_CGA>C	ENST00000371144
ACT1557	HER2/NEU	HR-HER2+	TAP1	p.T198fs	c.590_591insGGTA	Frameshift	TAP1_chr6_32821003_A>ATACC	ENST00000354258
ACT2490	Luminal A	HR+HER2-	TBX3	p.H187fs	c.558_559delTC	Frameshift	TBX3_chr12_115118781_TGA>T	ENST00000257566
ACT2493	Luminal A	HR+HER2-	TP53	p.E204fs	c.611_612delAG	Frameshift	TP53_chr17_7578236_ACT>A	ENST00000269305
ACT2037	Luminal B	HR+HER2+	TP53	p.C176fs	c.526_535delTGCCCCCACC	Frameshift	TP53_chr17_7578394_TGGTGGGGGCA>T	ENST00000269305
ACT1294	BASAL-like	TNBC	TP53	p.R209fs	c.626_627delGA	Frameshift	TP53_chr17_7578221_TTC>T	ENST00000269305
ACT1533	BASAL-like	TNBC	TP53	p.C242fs	c.723dupC	Frameshift	TP53_chr17_7577557_A>AG	ENST00000269305
ACT1530	BASAL-like	TNBC	TP53	p.E286fs	c.856delG	Frameshift	TP53_chr17_7577081_TC>T	ENST00000269305
ACT2031	BASAL-like	TNBC	TP53	p.H179fs	c.536dupA	Frameshift	TP53_chr17_7578393_A>AT	ENST00000269305
ACT1561	BASAL-like	TNBC	TP53	p.H179fs	c.536dupA	Frameshift	TP53_chr17_7578393_A>AT	ENST00000269305
ACT2061	BASAL-like	TNBC	TP53	p.L330fs	c.988delC	Frameshift	TP53_chr17_7576857_AG>A	ENST00000269305
ACT2034	BASAL-like	TNBC	TP53	p.Y220fs	c.657_661delCTATG	Frameshift	TP53_chr17_7578187_TCATAG>T	ENST00000269305
ACT2480	Luminal A	HR+HER2-	UBR5	p.K2136fs	c.6408delA	Frameshift	UBR5_chr8_103289300_GT>G	ENST00000520539
ACT2511	Luminal A	HR+HER2-	USH2A	p.P2692fs	c.8074_8075delCC	Frameshift	USH2A_chr1_216061915_TGG>T	ENST00000307340
ACT1264	HER2/NEU	HR-HER2+	AKT1	p.K170del	c.508_510delAAG	InDel	AKT1_chr14_105241469_CCTT>C	ENST00000555528
ACT2074	Luminal A	HR+HER2-	ASXL1	p.V442_S444del	c.1323_1331delTGTGGCCTC	InDel	ASXL1_chr20_31021321_ATCTGTGGCC>A	ENST00000375687
ACT2513	Luminal B	HR+HER2-	BRIP1	p.C310del	c.929_931delGCT	InDel	BRIP1_chr17_59878822_TAGC>T	ENST00000259008
ACT1771	Luminal A	HR+HER2-	BUB1B	p.E103_R104del	c.308_313delAAAGAG	InDel	BUB1B_chr15_40462803_TAGAAAG>T	ENST00000287598
ACT2495	Luminal A	HR+HER2-	MAP3K1	p.M1297_S1299delinsI	c.3891_3896delGATGAG	InDel	MAP3K1_chr5_56180561_TGATGAG>T	ENST00000399503
ACT2057	BASAL-like	TNBC	PIK3CA	p.L452_N457delinsY	c.1355_1369delTAGAAGATTTGCTGA	InDel	PIK3CA_chr3_178928076_TTAGAAGATTTGCTGA>T	ENST00000263967
ACT2027	Luminal A	HR+HER2-	PIK3R1	p.I571_T576delinsM	c.1713_1727delCCAGCTGAGAAAGAC	InDel	PIK3R1_chr5_67591119_TCCAGCTGAGAAAGAC>T	ENST00000521381
ACT1411	BASAL-like	TNBC	PIK3R1	p.Y580_L581del	c.1738_1743delTACTTG	InDel	PIK3R1_chr5_67591144_ATACTTG>A	ENST00000521381
ACT1294	BASAL-like	TNBC	PIK3R1	p.F456_Q457del	c.1365_1370delGTTTCA	InDel	PIK3R1_chr5_67589598_CTCAGTT>C	ENST00000521381
ACT2027	Luminal A	HR+HER2-	TP53	p.N239_S240del	c.715_720delAACAGT	InDel	TP53_chr17_7577560_AACTGTT>A	ENST00000269305
ACT2486	Luminal A	HR+HER2-	TP53	p.P177_C182del	c.529_546delCCCCACCATGAGCGCTGC	InDel	TP53_chr17_7578383_AGCAGCGCTCATGGTGGGG>A	ENST00000269305
ACT1545	HER2/NEU	HR-HER2+	ARID1B	p.Q128_Q131dup	c.381_392dupGCAGCAACAGCA	InDel	ARID1B_chr6_157099438_G>GCAGCAGCAGCAA	ENST00000350026
ACT2064	BASAL-like	TNBC	ERBB2	p.Y772_A775dup	c.2313_2324dupATACGTGATGGC	InDel	ERBB2_chr17_37880981_A>AGCATACGTGATG	ENST00000269571
ACT1558	Luminal A	HR+HER2+	ABL1	p.G701D	c.2102G>A	Missense	ABL1_chr9_133759779_G>A	ENST00000318560
ACT1775	Luminal B	HR+HER2+	ABL1	p.M802L	c.2404A>T	Missense	ABL1_chr9_133760081_A>T	ENST00000318560
ACT2521	Luminal B	HR+HER2-	ADAMTS1	p.G796V	c.2387G>T	Missense	ADAMTS1_chr21_28210415_C>A	ENST00000284984
ACT1550	HER2/NEU	HR-HER2+	ADAMTS1	p.D203E	c.609C>G	Missense	ADAMTS1_chr21_28216665_G>C	ENST00000284984
ACT2072	Luminal A	HR+HER2-	ADAMTS18	p.R246Q	c.737G>A	Missense	ADAMTS18_chr16_77401379_C>T	ENST00000282849
ACT1277	Luminal B	HR+HER2-	ADAMTS18	p.G590S	c.1768G>A	Missense	ADAMTS18_chr16_77369744_C>T	ENST00000282849
ACT1526	BASAL-like	TNBC	ADAMTS6	p.A668V	c.2003C>T	Missense	ADAMTS6_chr5_64521977_G>A	ENST00000381055
ACT2513	Luminal B	HR+HER2-	ADAMTS9	p.E1233K	c.3697G>A	Missense	ADAMTS9_chr3_64589648_C>T	ENST00000498707
ACT1542	HER2/NEU	HR-HER2+	ADAMTS9	p.A1109V	c.3326C>T	Missense	ADAMTS9_chr3_64599049_G>A	ENST00000498707
ACT1555	HER2/NEU	HR-HER2+	ADAMTS9	p.L514F	c.1540C>T	Missense	ADAMTS9_chr3_64635378_G>A	ENST00000498707
ACT1294	BASAL-like	TNBC	ADAMTS9	p.S982G	c.2944A>G	Missense	ADAMTS9_chr3_64601716_T>C	ENST00000498707
ACT2027	Luminal A	HR+HER2-	ADGRA2	p.R255H	c.764G>A	Missense	ADGRA2_chr8_37688273_G>A	ENST00000412232
ACT2483	Luminal B	HR+HER2-	AKT1	p.E17K	c.49G>A	Missense	AKT1_chr14_105246551_C>T	ENST00000555528
ACT2504	Luminal A	HR+HER2-	AKT1	p.E17K	c.49G>A	Missense	AKT1_chr14_105246551_C>T	ENST00000555528
ACT2519	Luminal A	HR+HER2-	AKT1	p.E17K	c.49G>A	Missense	AKT1_chr14_105246551_C>T	ENST00000555528
ACT2480	Luminal A	HR+HER2-	AKT1	p.L52R	c.155T>G	Missense	AKT1_chr14_105246445_A>C	ENST00000555528
ACT2037	Luminal B	HR+HER2+	APC	p.E1536K	c.4606G>A	Missense	APC_chr5_112175897_G>A	ENST00000257430
ACT2075	Luminal A	HR+HER2-	ARID1A	p.R1845Q	c.5534G>A	Missense	ARID1A_chr1_27105923_G>A	ENST00000324856
ACT1775	Luminal B	HR+HER2+	ARID1B	p.S946G	c.2836A>G	Missense	ARID1B_chr6_157470081_A>G	ENST00000350026
ACT1276	HER2/NEU	HR-HER2+	ARID1B	p.Q149K	c.445C>A	Missense	ARID1B_chr6_157099508_C>A	ENST00000350026
ACT1553	HER2/NEU	HR-HER2+	ASXL1	p.I268M	c.804C>G	Missense	ASXL1_chr20_31019209_C>G	ENST00000375687
ACT1557	HER2/NEU	HR-HER2+	ATM	p.E522Q	c.1564G>C	Missense	ATM_chr11_108121756_G>C	ENST00000278616
ACT2500	Luminal B	HR+HER2-	ATRX	p.L868W	c.2603T>G	Missense	ATRX_chrX_76938145_A>C	ENST00000373344
ACT1771	Luminal A	HR+HER2-	ATRX	p.S1100G	c.3298A>G	Missense	ATRX_chrX_76937450_T>C	ENST00000373344
ACT2028	Luminal B	HR+HER2-	AXIN1	p.R22Q	c.65G>A	Missense	AXIN1_chr16_396961_C>T	ENST00000262320
ACT2075	Luminal A	HR+HER2-	AXIN1	p.P434L	c.1301C>T	Missense	AXIN1_chr16_348205_G>A	ENST00000262320
ACT1557	HER2/NEU	HR-HER2+	AXIN1	p.R841Q	c.2522G>A	Missense	AXIN1_chr16_338189_C>T	ENST00000262320
ACT1544	HER2/NEU	HR-HER2+	AXIN1	p.P264L	c.791C>T	Missense	AXIN1_chr16_396235_G>A	ENST00000262320
ACT2075	Luminal A	HR+HER2-	BCL6	p.R26W	c.76C>T	Missense	BCL6_chr3_187451406_G>A	ENST00000232014
ACT1343	Luminal A	HR+HER2-	BCL9	p.M1341V	c.4021A>G	Missense	BCL9_chr1_147096500_A>G	ENST00000234739
ACT1394	HER2/NEU	HR-HER2+	BCL9	p.G664D	c.1991G>A	Missense	BCL9_chr1_147091952_G>A	ENST00000234739
ACT2483	Luminal B	HR+HER2-	BCOR	p.E630K	c.1888G>A	Missense	BCOR_chrX_39932711_C>T	ENST00000378444
ACT1529	Luminal A	HR+HER2+	BIRC3	p.V43I	c.127G>A	Missense	BIRC3_chr11_102195367_G>A	ENST00000263464
ACT1553	HER2/NEU	HR-HER2+	BRAF	p.R701T	c.2102G>C	Missense	BRAF_chr7_140439637_C>G	ENST00000288602
ACT1046	Luminal A	HR+HER2-	BRCA1	p.R166K	c.497G>A	Missense	BRCA1_chr17_41251842_C>T	ENST00000357654
ACT2480	Luminal A	HR+HER2-	BRCA1	p.V122I	c.364G>A	Missense	BRCA1_chr17_41256216_C>T	ENST00000357654
ACT2513	Luminal B	HR+HER2-	BRIP1	p.Q258H	c.774G>T	Missense	BRIP1_chr17_59885972_C>A	ENST00000259008
ACT2031	BASAL-like	TNBC	BTK	p.Y361C	c.1082A>G	Missense	BTK_chrX_100613318_T>C	ENST00000308731
ACT2507	Luminal A	HR+HER2-	CARD11	p.R557H	c.1670G>A	Missense	CARD11_chr7_2968316_C>T	ENST00000396946
ACT1343	Luminal A	HR+HER2-	CARD11	p.R967H	c.2900G>A	Missense	CARD11_chr7_2953040_C>T	ENST00000396946
ACT2038	Luminal A	HR+HER2-	CARD11	p.E376K	c.1126G>A	Missense	CARD11_chr7_2977558_C>T	ENST00000396946
ACT1563	HER2/NEU	HR-HER2+	CARD11	p.S694L	c.2081C>T	Missense	CARD11_chr7_2962827_G>A	ENST00000396946
ACT2509	Luminal A	HR+HER2-	CBFB	p.C107Y	c.320G>A	Missense	CBFB_chr16_67100622_G>A	ENST00000290858
ACT1239	Luminal A	HR+HER2-	CBFB	p.K94R	c.281A>G	Missense	CBFB_chr16_67070657_A>G	ENST00000290858
ACT1550	HER2/NEU	HR-HER2+	CCNA2	p.E224Q	c.670G>C	Missense	CCNA2_chr4_122741821_C>G	ENST00000274026
ACT1276	HER2/NEU	HR-HER2+	CCNB3	p.M415I	c.1245G>C	Missense	CCNB3_chrX_50052414_G>C	ENST00000276014
ACT1550	HER2/NEU	HR-HER2+	CCNE1	p.L134V	c.400C>G	Missense	CCNE1_chr19_30308386_C>G	ENST00000262643
ACT2496	Luminal A	HR+HER2-	CCNE2	p.K257E	c.769A>G	Missense	CCNE2_chr8_95897357_T>C	ENST00000308108
ACT2028	Luminal B	HR+HER2-	CCNH	p.S282C	c.845C>G	Missense	CCNH_chr5_86695238_G>C	ENST00000256897
ACT2075	Luminal A	HR+HER2-	CD70	p.E59G	c.176A>G	Missense	CD70_chr19_6590134_T>C	ENST00000245903
ACT1771	Luminal A	HR+HER2-	CDK12	p.H835Y	c.2503C>T	Missense	CDK12_chr17_37657586_C>T	ENST00000447079
ACT2075	Luminal A	HR+HER2-	CDK6	p.K160E	c.478A>G	Missense	CDK6_chr7_92354999_T>C	ENST00000265734
ACT2064	BASAL-like	TNBC	CDK6	p.R87P	c.260G>C	Missense	CDK6_chr7_92404119_C>G	ENST00000265734
ACT2494	Luminal A	HR+HER2-	CDKN1B	p.K134E	c.400A>G	Missense	CDKN1B_chr12_12871173_A>G	ENST00000228872
ACT2499	Luminal A	HR+HER2-	CDKN2A	p.T72A	c.214A>G	Missense	CDKN2A_chr9_21994240_T>C	NOTPreferred:ENST00000361570
ACT2486	Luminal A	HR+HER2-	CIC	p.E1193Q	c.3577G>C	Missense	CIC_chr19_42797215_G>C	ENST00000575354
ACT2510	Luminal A	HR+HER2-	CIC	p.K1393N	c.4179G>C	Missense	CIC_chr19_42798225_G>C	ENST00000575354
ACT2518	Luminal A	HR+HER2-	CREBBP	p.F1358S	c.4073T>C	Missense	CREBBP_chr16_3790460_A>G	ENST00000262367
ACT1555	HER2/NEU	HR-HER2+	CTNNA1	p.V656I	c.1966G>A	Missense	CTNNA1_chr5_138265001_G>A	ENST00000302763
ACT1558	Luminal A	HR+HER2+	CTNNB1	p.S389L	c.1166C>T	Missense	CTNNB1_chr3_41274916_C>T	ENST00000349496
ACT2521	Luminal B	HR+HER2-	CUL3	p.L195V	c.583C>G	Missense	CUL3_chr2_225378312_G>C	ENST00000264414
ACT1302	Luminal A	HR+HER2-	CYLD	p.S45N	c.134G>A	Missense	CYLD_chr16_50783743_G>A	ENST00000311559
ACT2059	Luminal B	HR+HER2+	CYLD	p.G852D	c.2555G>A	Missense	CYLD_chr16_50828208_G>A	ENST00000311559
ACT2037	Luminal B	HR+HER2+	CYP2D6	p.L213S	c.637_638delCTinsTC	Missense	CYP2D6_chr22_42524814_AG>GA	ENST00000360608
ACT1564	BASAL-like	TNBC	DAXX	p.M422I	c.1266G>A	Missense	DAXX_chr6_33287987_C>T	ENST00000374542
ACT2031	BASAL-like	TNBC	DDR2	p.C288S	c.862T>A	Missense	DDR2_chr1_162731007_T>A	ENST00000367921
ACT1553	HER2/NEU	HR-HER2+	DICER1	p.D39H	c.115G>C	Missense	DICER1_chr14_95599681_C>G	ENST00000343455
ACT2075	Luminal A	HR+HER2-	DNMT3A	p.R729W	c.2185C>T	Missense	DNMT3A_chr2_25463308_G>A	ENST00000264709
ACT2060	Luminal A	HR+HER2+	DNMT3A	p.P245S	c.733C>T	Missense	DNMT3A_chr2_25471028_G>A	ENST00000264709
ACT1544	HER2/NEU	HR-HER2+	DNMT3A	p.V716I	c.2146G>A	Missense	DNMT3A_chr2_25463536_C>T	ENST00000264709
ACT1411	BASAL-like	TNBC	DNMT3A	p.E756D	c.2268G>C	Missense	DNMT3A_chr2_25463225_C>G	ENST00000264709
ACT1533	BASAL-like	TNBC	DNMT3A	p.K826R	c.2477A>G	Missense	DNMT3A_chr2_25459806_T>C	ENST00000264709
ACT2075	Luminal A	HR+HER2-	DOT1L	p.R893C	c.2677C>T	Missense	DOT1L_chr19_2217903_C>T	ENST00000398665
ACT1553	HER2/NEU	HR-HER2+	DOT1L	p.E1234K	c.3700G>A	Missense	DOT1L_chr19_2226220_G>A	ENST00000398665
ACT2064	BASAL-like	TNBC	DTX1	p.R165W	c.493C>T	Missense	DTX1_chr12_113515462_C>T	ENST00000257600
ACT1561	BASAL-like	TNBC	E2F3	p.P352A	c.1054C>G	Missense	E2F3_chr6_20488398_C>G	ENST00000346618
ACT2057	BASAL-like	TNBC	E2F3	p.S174L	c.521C>T	Missense	E2F3_chr6_20481452_C>T	ENST00000346618
ACT1553	HER2/NEU	HR-HER2+	EP300	p.S1730F	c.5189C>T	Missense	EP300_chr22_41572904_C>T	ENST00000263253
ACT1563	HER2/NEU	HR-HER2+	EPHA2	p.T898M	c.2693C>T	Missense	EPHA2_chr1_16456061_G>A	ENST00000358432
ACT1294	BASAL-like	TNBC	EPHA2	p.D401Y	c.1201G>T	Missense	EPHA2_chr1_16464459_C>A	ENST00000358432
ACT2064	BASAL-like	TNBC	EPHA3	p.S906G	c.2716A>G	Missense	EPHA3_chr3_89521639_A>G	ENST00000336596
ACT2480	Luminal A	HR+HER2-	EPHB1	p.R470Q	c.1409G>A	Missense	EPHB1_chr3_134873105_G>A	ENST00000398015
ACT1360	HER2/NEU	HR-HER2+	EPHB1	p.R304W	c.910C>T	Missense	EPHB1_chr3_134825394_C>T	ENST00000398015
ACT2075	Luminal A	HR+HER2-	ERBB2	p.H589R	c.1766A>G	Missense	ERBB2_chr17_37873601_A>G	ENST00000269571
ACT2075	Luminal A	HR+HER2-	ERBB2	p.P194T	c.580C>A	Missense	ERBB2_chr17_37866071_C>A	ENST00000269571
ACT2027	Luminal A	HR+HER2-	ERBB2	p.D769Y	c.2305G>T	Missense	ERBB2_chr17_37880261_G>T	ENST00000269571
ACT1531	BASAL-like	TNBC	ERBB2	p.L869R	c.2606T>G	Missense	ERBB2_chr17_37881414_T>G	ENST00000269571
ACT2505	Luminal A	HR+HER2-	ERBB3	p.N62S	c.185A>G	Missense	ERBB3_chr12_56477637_A>G	ENST00000267101
ACT1555	HER2/NEU	HR-HER2+	ERBB3	p.P583L	c.1748C>T	Missense	ERBB3_chr12_56488229_C>T	ENST00000267101
ACT2521	Luminal B	HR+HER2-	ERBB4	p.L867P	c.2600T>C	Missense	ERBB4_chr2_212295713_A>G	ENST00000342788
ACT1553	HER2/NEU	HR-HER2+	ERBB4	p.E43Q	c.127G>C	Missense	ERBB4_chr2_212989584_C>G	ENST00000342788
ACT2059	Luminal B	HR+HER2+	ERCC2	p.R378C	c.1132C>T	Missense	ERCC2_chr19_45864887_G>A	ENST00000391945
ACT2075	Luminal A	HR+HER2-	ERCC4	p.R864C	c.2590C>T	Missense	ERCC4_chr16_14042043_C>T	ENST00000311895
ACT2492	Luminal A	HR+HER2-	ERCC5	p.R1178H	c.3533G>A	Missense	ERCC5_chr13_103528225_G>A	ENST00000355739
ACT2075	Luminal A	HR+HER2-	ERCC5	p.E682K	c.2044G>A	Missense	ERCC5_chr13_103518106_G>A	ENST00000355739
ACT2075	Luminal A	HR+HER2-	ERCC5	p.F59L	c.175T>C	Missense	ERCC5_chr13_103504554_T>C	ENST00000355739
ACT2075	Luminal A	HR+HER2-	ESR1	p.D538G	c.1613A>G	Missense	ESR1_chr6_152419926_A>G	ENST00000206249
ACT1564	BASAL-like	TNBC	ESR1	p.A50V	c.149C>T	Missense	ESR1_chr6_152129196_C>T	ENST00000206249
ACT2521	Luminal B	HR+HER2-	EZH2	p.I689V	c.2065A>G	Missense	EZH2_chr7_148506447_T>C	ENST00000320356
ACT1276	HER2/NEU	HR-HER2+	EZH2	p.R446T	c.1337G>C	Missense	EZH2_chr7_148514387_C>G	ENST00000320356
ACT2075	Luminal A	HR+HER2-	FANCA	p.A1347S	c.4039G>T	Missense	FANCA_chr16_89805669_C>A	ENST00000389301
ACT1553	HER2/NEU	HR-HER2+	FANCA	p.S536L	c.1607C>T	Missense	FANCA_chr16_89849286_G>A	ENST00000389301
ACT2034	BASAL-like	TNBC	FANCD2	p.D675Y	c.2023G>T	Missense	FANCD2_chr3_10106414_G>T	ENST00000383807
ACT1549	HER2/NEU	HR-HER2+	FANCG	p.Q343H	c.1029G>C	Missense	FANCG_chr9_35076476_C>G	ENST00000378643
ACT2075	Luminal A	HR+HER2-	FAT1	p.Y2102H	c.6304T>C	Missense	FAT1_chr4_187541436_A>G	ENST00000441802
ACT2075	Luminal A	HR+HER2-	FAT1	p.V2154A	c.6461T>C	Missense	FAT1_chr4_187541279_A>G	ENST00000441802
ACT1553	HER2/NEU	HR-HER2+	FAT1	p.D2723H	c.8167G>C	Missense	FAT1_chr4_187539573_C>G	ENST00000441802
ACT1394	HER2/NEU	HR-HER2+	FAT1	p.E4454K	c.13360G>A	Missense	FAT1_chr4_187510153_C>T	ENST00000441802
ACT1553	HER2/NEU	HR-HER2+	FGF19	p.D129N	c.385G>A	Missense	FGF19_chr11_69514296_C>T	ENST00000294312
ACT1533	BASAL-like	TNBC	FGF6	p.R188W	c.562C>T	Missense	FGF6_chr12_4543446_G>A	ENST00000228837
ACT1343	Luminal A	HR+HER2-	FGFR1	p.V758M	c.2272G>A	Missense	FGFR1_chr8_38271456_C>T	ENST00000447712
ACT1553	HER2/NEU	HR-HER2+	FGFR1	p.R54S	c.160C>A	Missense	FGFR1_chr8_38287398_G>T	ENST00000447712
ACT2495	Luminal A	HR+HER2-	FGFR2	p.N549K	c.1647T>G	Missense	FGFR2_chr10_123258034_A>C	ENST00000358487
ACT2498	Luminal A	HR+HER2-	FGFR2	p.N549K	c.1647T>A	Missense	FGFR2_chr10_123258034_A>T	ENST00000358487
ACT1296	Luminal A	HR+HER2-	FGFR2	p.P253R	c.758C>G	Missense	FGFR2_chr10_123279674_G>C	ENST00000358487
ACT2075	Luminal A	HR+HER2-	FGFR4	p.R2Q	c.5G>A	Missense	FGFR4_chr5_176516608_G>A	ENST00000292408
ACT1563	HER2/NEU	HR-HER2+	FH	p.V435M	c.1303G>A	Missense	FH_chr1_241663824_C>T	ENST00000366560
ACT2057	BASAL-like	TNBC	FH	p.A20V	c.59C>T	Missense	FH_chr1_241682964_G>A	ENST00000366560
ACT2075	Luminal A	HR+HER2-	FLCN	p.C85G	c.253T>G	Missense	FLCN_chr17_17129633_A>C	ENST00000285071
ACT1553	HER2/NEU	HR-HER2+	FLT3	p.Q251E	c.751C>G	Missense	FLT3_chr13_28623903_G>C	ENST00000241453
ACT1549	HER2/NEU	HR-HER2+	FLT4	p.D600N	c.1798G>A	Missense	FLT4_chr5_180048764_C>T	ENST00000261937
ACT1544	HER2/NEU	HR-HER2+	FLT4	p.P363R	c.1088C>G	Missense	FLT4_chr5_180055897_G>C	ENST00000261937
ACT1555	HER2/NEU	HR-HER2+	FLT4	p.S127T	c.380G>C	Missense	FLT4_chr5_180057575_C>G	ENST00000261937
ACT2483	Luminal B	HR+HER2-	FOXP1	p.D88N	c.262G>A	Missense	FOXP1_chr3_71161707_C>T	ENST00000318789
ACT1296	Luminal A	HR+HER2-	FRG1	p.D198E	c.594C>A	Missense	FRG1_chr4_190881959_C>A	ENST00000226798
ACT1360	HER2/NEU	HR-HER2+	FRG1	p.M177I	c.531G>C	Missense	FRG1_chr4_190878651_G>C	ENST00000226798
ACT1531	BASAL-like	TNBC	GATA2	p.R361C	c.1081C>T	Missense	GATA2_chr3_128200724_G>A	ENST00000341105
ACT2075	Luminal A	HR+HER2-	GATA3	p.G361D	c.1082G>A	Missense	GATA3_chr10_8115733_G>A	ENST00000379328
ACT1296	Luminal A	HR+HER2-	GATA3	p.L348R	c.1043T>G	Missense	GATA3_chr10_8111554_T>G	ENST00000379328
ACT2069	Luminal B	HR+HER2+	GREM1	p.E85G	c.254A>G	Missense	GREM1_chr15_33023145_A>G	ENST00000300177
ACT2512	Luminal A	HR+HER2-	GRIN2A	p.D667E	c.2001C>G	Missense	GRIN2A_chr16_9923286_G>C	ENST00000396573
ACT2484	Luminal A	HR+HER2-	GRIN2A	p.T1212M	c.3635C>T	Missense	GRIN2A_chr16_9857766_G>A	ENST00000396573
ACT1227	Luminal A	HR+HER2-	GRIN2A	p.V440I	c.1318G>A	Missense	GRIN2A_chr16_9943623_C>T	ENST00000396573
ACT1264	HER2/NEU	HR-HER2+	GRIN2A	p.R1022C	c.3064C>T	Missense	GRIN2A_chr16_9858337_G>A	ENST00000396573
ACT1557	HER2/NEU	HR-HER2+	GRIN2A	p.L464V	c.1390C>G	Missense	GRIN2A_chr16_9934900_G>C	ENST00000396573
ACT2060	Luminal A	HR+HER2+	GSTP1	p.P129H	c.386C>A	Missense	GSTP1_chr11_67353624_C>A	ENST00000398606
ACT2028	Luminal B	HR+HER2-	HGF	p.S386L	c.1157C>T	Missense	HGF_chr7_81355217_G>A	ENST00000222390
ACT2075	Luminal A	HR+HER2-	HIST1H1C	p.A151T	c.451G>A	Missense	HIST1H1C_chr6_26056206_C>T	ENST00000343677
ACT1553	HER2/NEU	HR-HER2+	HIST1H1C	p.K139N	c.417G>C	Missense	HIST1H1C_chr6_26056240_C>G	ENST00000343677
ACT2057	BASAL-like	TNBC	HSP90AA1	p.N40D	c.118A>G	Missense	HSP90AA1_chr14_102552598_T>C	ENST00000216281
ACT2075	Luminal A	HR+HER2-	HSP90AB1	p.V181A	c.542T>C	Missense	HSP90AB1_chr6_44217785_T>C	ENST00000353801
ACT1553	HER2/NEU	HR-HER2+	IGF1R	p.S1311L	c.3932C>T	Missense	IGF1R_chr15_99500499_C>T	ENST00000268035
ACT2059	Luminal B	HR+HER2+	IKBKB	p.K147R	c.440A>G	Missense	IKBKB_chr8_42162756_A>G	ENST00000520810
ACT2075	Luminal A	HR+HER2-	IKBKE	p.N632D	c.1894A>G	Missense	IKBKE_chr1_206666414_A>G	ENST00000367120
ACT2492	Luminal A	HR+HER2-	IKBKE	p.D296N	c.886G>A	Missense	IKBKE_chr1_206651576_G>A	ENST00000367120
ACT2068	Luminal A	HR+HER2+	IRF4	p.A73D	c.218C>A	Missense	IRF4_chr6_394822_C>A	ENST00000380956
ACT1562	Luminal A	HR+HER2+	IRF4	p.A73D	c.218C>A	Missense	IRF4_chr6_394822_C>A	ENST00000380956
ACT2028	Luminal B	HR+HER2-	JAK2	p.P390A	c.1168C>G	Missense	JAK2_chr9_5064994_C>G	ENST00000381652
ACT2075	Luminal A	HR+HER2-	JAK2	p.Y201C	c.602A>G	Missense	JAK2_chr9_5050819_A>G	ENST00000381652
ACT2510	Luminal A	HR+HER2-	JUN	p.E275K	c.823G>A	Missense	JUN_chr1_59247920_C>T	ENST00000371222
ACT2500	Luminal B	HR+HER2-	KDM5A	p.R568H	c.1703G>A	Missense	KDM5A_chr12_441055_C>T	ENST00000399788
ACT2509	Luminal A	HR+HER2-	KDM5A	p.F90L	c.268T>C	Missense	KDM5A_chr12_493295_A>G	ENST00000399788
ACT1546	Luminal B	HR+HER2+	KDM5A	p.R1508W	c.4522C>T	Missense	KDM5A_chr12_402269_G>A	ENST00000399788
ACT1558	Luminal A	HR+HER2+	KDM5C	p.R943Q	c.2828G>A	Missense	KDM5C_chrX_53226021_C>T	ENST00000375401
ACT1549	HER2/NEU	HR-HER2+	KDM6A	p.E1102Q	c.3304G>C	Missense	KDM6A_chrX_44942724_G>C	ENST00000377967
ACT1549	HER2/NEU	HR-HER2+	KDM6A	p.E895K	c.2683G>A	Missense	KDM6A_chrX_44929583_G>A	ENST00000377967
ACT1302	Luminal A	HR+HER2-	KDR	p.R347H	c.1040G>A	Missense	KDR_chr4_55976872_C>T	ENST00000263923
ACT2506	Luminal A	HR+HER2-	KIT	p.M651V	c.1951A>G	Missense	KIT_chr4_55594248_A>G	ENST00000288135
ACT2521	Luminal B	HR+HER2-	KIT	p.P206A	c.616C>G	Missense	KIT_chr4_55564728_C>G	ENST00000288135
ACT2495	Luminal A	HR+HER2-	KIT	p.S713F	c.2138C>T	Missense	KIT_chr4_55595648_C>T	ENST00000288135
ACT2490	Luminal A	HR+HER2-	KMT2C	p.D1235N	c.3703G>A	Missense	KMT2C_chr7_151917617_C>T	ENST00000262189
ACT2498	Luminal A	HR+HER2-	KMT2C	p.D2850N	c.8548G>A	Missense	KMT2C_chr7_151873990_C>T	ENST00000262189
ACT2028	Luminal B	HR+HER2-	KMT2C	p.C385F	c.1154G>T	Missense	KMT2C_chr7_151962153_C>A	ENST00000262189
ACT2509	Luminal A	HR+HER2-	KMT2C	p.E336G	c.1007A>G	Missense	KMT2C_chr7_151970795_T>C	ENST00000262189
ACT2513	Luminal B	HR+HER2-	KMT2C	p.G826C	c.2476G>T	Missense	KMT2C_chr7_151945043_C>A	ENST00000262189
ACT1529	Luminal A	HR+HER2+	KMT2C	p.C385F	c.1154G>T	Missense	KMT2C_chr7_151962153_C>A	ENST00000262189
ACT2076	BASAL-like	TNBC	KMT2C	p.P3286S	c.9856C>T	Missense	KMT2C_chr7_151860806_G>A	ENST00000262189
ACT1411	BASAL-like	TNBC	KMT2C	p.S321N	c.962G>A	Missense	KMT2C_chr7_151970840_C>T	ENST00000262189
ACT1553	HER2/NEU	HR-HER2+	KMT2D	p.L3619V	c.10855C>G	Missense	KMT2D_chr12_49427633_G>C	ENST00000301067
ACT1553	HER2/NEU	HR-HER2+	LIG1	p.E522Q	c.1564G>C	Missense	LIG1_chr19_48637283_C>G	ENST00000263274
ACT2069	Luminal B	HR+HER2+	LYN	p.L327F	c.981G>T	Missense	LYN_chr8_56882283_G>T	ENST00000519728
ACT2497	Luminal A	HR+HER2-	MAP2K4	p.D285V	c.854A>T	Missense	MAP2K4_chr17_12028651_A>T	ENST00000353533
ACT2504	Luminal A	HR+HER2-	MAP3K1	p.A784G	c.2351C>G	Missense	MAP3K1_chr5_56177081_C>G	ENST00000399503
ACT2495	Luminal A	HR+HER2-	MAP3K1	p.L1301Q	c.3902T>A	Missense	MAP3K1_chr5_56180573_T>A	ENST00000399503
ACT2490	Luminal A	HR+HER2-	MAP3K1	p.L760V	c.2278C>G	Missense	MAP3K1_chr5_56177008_C>G	ENST00000399503
ACT2030	Luminal B	HR+HER2+	MAP3K1	p.W197G	c.589T>G	Missense	MAP3K1_chr5_56152533_T>G	ENST00000399503
ACT2075	Luminal A	HR+HER2-	MAP3K7	p.M388V	c.1162A>G	Missense	MAP3K7_chr6_91257025_T>C	ENST00000369329
ACT1564	BASAL-like	TNBC	MDM2	p.K70N	c.210A>C	Missense	MDM2_chr12_69210627_A>C	ENST00000462284
ACT2480	Luminal A	HR+HER2-	MED12	p.R1357C	c.4069C>T	Missense	MED12_chrX_70351421_C>T	ENST00000333646
ACT2075	Luminal A	HR+HER2-	MED12	p.R1733Q	c.5198G>A	Missense	MED12_chrX_70356303_G>A	ENST00000333646
ACT1264	HER2/NEU	HR-HER2+	MED12	p.R1862H	c.5585G>A	Missense	MED12_chrX_70357070_G>A	ENST00000333646
ACT2075	Luminal A	HR+HER2-	MEF2B	p.T87M	c.260C>T	Missense	MEF2B_chr19_19258640_G>A	ENST00000602424
ACT2061	BASAL-like	TNBC	MEF2B	p.E86K	c.256G>A	Missense	MEF2B_chr19_19260037_C>T	ENST00000602424
ACT2037	Luminal B	HR+HER2+	MEN1	p.P600L	c.1799C>T	Missense	MEN1_chr11_64571855_G>A	ENST00000394374
ACT2028	Luminal B	HR+HER2-	MET	p.A179T	c.535G>A	Missense	MET_chr7_116339673_G>A	ENST00000318493
ACT2075	Luminal A	HR+HER2-	MET	p.R739C	c.2215C>T	Missense	MET_chr7_116398625_C>T	ENST00000318493
ACT2492	Luminal A	HR+HER2-	MET	p.E267K	c.799G>A	Missense	MET_chr7_116339937_G>A	ENST00000318493
ACT2063	BASAL-like	TNBC	MRE11	p.R604G	c.1810C>G	Missense	MRE11_chr11_94179033_G>C	ENST00000323929
ACT2075	Luminal A	HR+HER2-	MUC16	p.N4010D	c.12028A>G	Missense	MUC16_chr19_9075418_T>C	ENST00000397910
ACT2075	Luminal A	HR+HER2-	MUC16	p.D14505V	c.43514A>T	Missense	MUC16_chr19_8959618_T>A	ENST00000397910
ACT1771	Luminal A	HR+HER2-	MUC16	p.Q10740P	c.32219A>C	Missense	MUC16_chr19_9049412_T>G	ENST00000397910
ACT2496	Luminal A	HR+HER2-	MUC16	p.L627F	c.1879C>T	Missense	MUC16_chr19_9089936_G>A	ENST00000397910
ACT2028	Luminal B	HR+HER2-	MUC16	p.S1127L	c.3380C>T	Missense	MUC16_chr19_9088435_G>A	ENST00000397910
ACT2075	Luminal A	HR+HER2-	MUC16	p.S8129F	c.24386C>T	Missense	MUC16_chr19_9063060_G>A	ENST00000397910
ACT1302	Luminal A	HR+HER2-	MUC16	p.V12744I	c.38230G>A	Missense	MUC16_chr19_9015358_C>T	ENST00000397910
ACT2069	Luminal B	HR+HER2+	MUC16	p.S12167C	c.36499A>T	Missense	MUC16_chr19_9028293_T>A	ENST00000397910
ACT1555	HER2/NEU	HR-HER2+	MUC16	p.A11137G	c.33410C>G	Missense	MUC16_chr19_9048221_G>C	ENST00000397910
ACT1557	HER2/NEU	HR-HER2+	MUC16	p.R9414T	c.28241G>C	Missense	MUC16_chr19_9059205_C>G	ENST00000397910
ACT1557	HER2/NEU	HR-HER2+	MUC16	p.K4202N	c.12606G>C	Missense	MUC16_chr19_9074840_C>G	ENST00000397910
ACT1553	HER2/NEU	HR-HER2+	MUC16	p.S7611C	c.22832C>G	Missense	MUC16_chr19_9064614_G>C	ENST00000397910
ACT1564	BASAL-like	TNBC	MUC16	p.R13554C	c.40660C>T	Missense	MUC16_chr19_8999515_G>A	ENST00000397910
ACT2076	BASAL-like	TNBC	MUC16	p.M322V	c.964A>G	Missense	MUC16_chr19_9090851_T>C	ENST00000397910
ACT2480	Luminal A	HR+HER2-	MUC4	p.P5149A	c.15445C>G	Missense	MUC4_chr3_195479985_G>C	ENST00000463781
ACT1294	BASAL-like	TNBC	MUC4	p.L4354V	c.13060C>G	Missense	MUC4_chr3_195501060_G>C	ENST00000463781
ACT1771	Luminal A	HR+HER2-	MUC6	p.T1635P	c.4903A>C	Missense	MUC6_chr11_1017898_T>G	ENST00000421673
ACT1531	BASAL-like	TNBC	MUC6	p.A1704P	c.5110G>C	Missense	MUC6_chr11_1017691_C>G	ENST00000421673
ACT1553	HER2/NEU	HR-HER2+	NBN	p.E736Q	c.2206G>C	Missense	NBN_chr8_90949282_C>G	ENST00000265433
ACT2075	Luminal A	HR+HER2-	NF1	p.G2512D	c.7535G>A	Missense	NF1_chr17_29679352_G>A	ENST00000358273
ACT2037	Luminal B	HR+HER2+	NF1	p.A2646T	c.7936G>A	Missense	NF1_chr17_29684353_G>A	ENST00000358273
ACT1553	HER2/NEU	HR-HER2+	NOTCH1	p.S435F	c.1304C>T	Missense	NOTCH1_chr9_139412341_G>A	ENST00000277541
ACT2484	Luminal A	HR+HER2-	NOTCH4	p.R1652S	c.4954C>A	Missense	NOTCH4_chr6_32165174_G>T	ENST00000375023
ACT2521	Luminal B	HR+HER2-	NOTCH4	p.P1976Q	c.5927C>A	Missense	NOTCH4_chr6_32163299_G>T	ENST00000375023
ACT2499	Luminal A	HR+HER2-	NSD1	p.E1144D	c.3432G>T	Missense	NSD1_chr5_176638832_G>T	ENST00000439151
ACT1360	HER2/NEU	HR-HER2+	NTRK2	p.S492C	c.1475C>G	Missense	NTRK2_chr9_87482236_C>G	ENST00000376213
ACT2027	Luminal A	HR+HER2-	PALB2	p.Q559K	c.1675C>A	Missense	PALB2_chr16_23646192_G>T	ENST00000261584
ACT2075	Luminal A	HR+HER2-	PBRM1	p.R1063Q	c.3188G>A	Missense	PBRM1_chr3_52620565_C>T	ENST00000394830
ACT2031	BASAL-like	TNBC	PDGFRA	p.E446V	c.1337A>T	Missense	PDGFRA_chr4_55138660_A>T	ENST00000257290
ACT1561	BASAL-like	TNBC	PDGFRA	p.E446V	c.1337A>T	Missense	PDGFRA_chr4_55138660_A>T	ENST00000257290
ACT2075	Luminal A	HR+HER2-	PDIA3	p.R471H	c.1412G>A	Missense	PDIA3_chr15_44063310_G>A	ENST00000300289
ACT1564	BASAL-like	TNBC	PGF	p.V62M	c.184G>A	Missense	PGF_chr14_75416191_C>T	ENST00000555567
ACT2075	Luminal A	HR+HER2-	PIK3C2B	p.R616H	c.1847G>A	Missense	PIK3C2B_chr1_204425080_C>T	ENST00000367187
ACT1288	Luminal A	HR+HER2-	PIK3CA	p.P458R	c.1373C>G	Missense	PIK3CA_chr3_178928095_C>G	ENST00000263967
ACT2497	Luminal A	HR+HER2-	PIK3CA	p.N345K	c.1035T>A	Missense	PIK3CA_chr3_178921553_T>A	ENST00000263967
ACT2501	Luminal A	HR+HER2-	PIK3CA	p.N345K	c.1035T>A	Missense	PIK3CA_chr3_178921553_T>A	ENST00000263967
ACT2518	Luminal A	HR+HER2-	PIK3CA	p.N345K	c.1035T>A	Missense	PIK3CA_chr3_178921553_T>A	ENST00000263967
ACT2510	Luminal A	HR+HER2-	PIK3CA	p.C420R	c.1258T>C	Missense	PIK3CA_chr3_178927980_T>C	ENST00000263967
ACT2499	Luminal A	HR+HER2-	PIK3CA	p.Q546H	c.1638G>C	Missense	PIK3CA_chr3_178936096_G>C	ENST00000263967
ACT2026	Luminal A	HR+HER2-	PIK3CA	p.E542K	c.1624G>A	Missense	PIK3CA_chr3_178936082_G>A	ENST00000263967
ACT2507	Luminal A	HR+HER2-	PIK3CA	p.E542K	c.1624G>A	Missense	PIK3CA_chr3_178936082_G>A	ENST00000263967
ACT1295	Luminal A	HR+HER2-	PIK3CA	p.E542K	c.1624G>A	Missense	PIK3CA_chr3_178936082_G>A	ENST00000263967
ACT2502	Luminal A	HR+HER2-	PIK3CA	p.E545A	c.1634A>C	Missense	PIK3CA_chr3_178936092_A>C	ENST00000263967
ACT2482	Luminal A	HR+HER2-	PIK3CA	p.E545K	c.1633G>A	Missense	PIK3CA_chr3_178936091_G>A	ENST00000263967
ACT2498	Luminal A	HR+HER2-	PIK3CA	p.E545K	c.1633G>A	Missense	PIK3CA_chr3_178936091_G>A	ENST00000263967
ACT2513	Luminal B	HR+HER2-	PIK3CA	p.E545K	c.1633G>A	Missense	PIK3CA_chr3_178936091_G>A	ENST00000263967
ACT2517	Luminal A	HR+HER2-	PIK3CA	p.E545K	c.1633G>A	Missense	PIK3CA_chr3_178936091_G>A	ENST00000263967
ACT2522	Luminal A	HR+HER2-	PIK3CA	p.E545K	c.1633G>A	Missense	PIK3CA_chr3_178936091_G>A	ENST00000263967
ACT1231	Luminal A	HR+HER2-	PIK3CA	p.E545K	c.1633G>A	Missense	PIK3CA_chr3_178936091_G>A	ENST00000263967
ACT1239	Luminal A	HR+HER2-	PIK3CA	p.E545K	c.1633G>A	Missense	PIK3CA_chr3_178936091_G>A	ENST00000263967
ACT1296	Luminal A	HR+HER2-	PIK3CA	p.E545K	c.1633G>A	Missense	PIK3CA_chr3_178936091_G>A	ENST00000263967
ACT2490	Luminal A	HR+HER2-	PIK3CA	p.E726K	c.2176G>A	Missense	PIK3CA_chr3_178938934_G>A	ENST00000263967
ACT2072	Luminal A	HR+HER2-	PIK3CA	p.H1047R	c.3140A>G	Missense	PIK3CA_chr3_178952085_A>G	ENST00000263967
ACT2485	Luminal B	HR+HER2-	PIK3CA	p.H1047R	c.3140A>G	Missense	PIK3CA_chr3_178952085_A>G	ENST00000263967
ACT2490	Luminal A	HR+HER2-	PIK3CA	p.H1047R	c.3140A>G	Missense	PIK3CA_chr3_178952085_A>G	ENST00000263967
ACT2495	Luminal A	HR+HER2-	PIK3CA	p.H1047R	c.3140A>G	Missense	PIK3CA_chr3_178952085_A>G	ENST00000263967
ACT2494	Luminal A	HR+HER2-	PIK3CA	p.H1047R	c.3140A>G	Missense	PIK3CA_chr3_178952085_A>G	ENST00000263967
ACT2505	Luminal A	HR+HER2-	PIK3CA	p.H1047R	c.3140A>G	Missense	PIK3CA_chr3_178952085_A>G	ENST00000263967
ACT2503	Luminal A	HR+HER2-	PIK3CA	p.H1047R	c.3140A>G	Missense	PIK3CA_chr3_178952085_A>G	ENST00000263967
ACT2508	Luminal A	HR+HER2-	PIK3CA	p.H1047R	c.3140A>G	Missense	PIK3CA_chr3_178952085_A>G	ENST00000263967
ACT1295	Luminal A	HR+HER2-	PIK3CA	p.H1047R	c.3140A>G	Missense	PIK3CA_chr3_178952085_A>G	ENST00000263967
ACT1434	Luminal A	HR+HER2-	PIK3CA	p.H1047R	c.3140A>G	Missense	PIK3CA_chr3_178952085_A>G	ENST00000263967
ACT2515	Luminal A	HR+HER2-	PIK3CA	p.H1047L	c.3140A>T	Missense	PIK3CA_chr3_178952085_A>T	ENST00000263967
ACT2485	Luminal B	HR+HER2-	PIK3CA	p.K111N	c.333G>C	Missense	PIK3CA_chr3_178916946_G>C	ENST00000263967
ACT2494	Luminal A	HR+HER2-	PIK3CA	p.P471L	c.1412C>T	Missense	PIK3CA_chr3_178928226_C>T	ENST00000263967
ACT2058	Luminal A	HR+HER2+	PIK3CA	p.E542K	c.1624G>A	Missense	PIK3CA_chr3_178936082_G>A	ENST00000263967
ACT2030	Luminal B	HR+HER2+	PIK3CA	p.G1049R	c.3145G>C	Missense	PIK3CA_chr3_178952090_G>C	ENST00000263967
ACT2069	Luminal B	HR+HER2+	PIK3CA	p.H1047R	c.3140A>G	Missense	PIK3CA_chr3_178952085_A>G	ENST00000263967
ACT1284	HER2/NEU	HR-HER2+	PIK3CA	p.C420R	c.1258T>C	Missense	PIK3CA_chr3_178927980_T>C	ENST00000263967
ACT1545	HER2/NEU	HR-HER2+	PIK3CA	p.E542K	c.1624G>A	Missense	PIK3CA_chr3_178936082_G>A	ENST00000263967
ACT1542	HER2/NEU	HR-HER2+	PIK3CA	p.H1047R	c.3140A>G	Missense	PIK3CA_chr3_178952085_A>G	ENST00000263967
ACT1549	HER2/NEU	HR-HER2+	PIK3CA	p.H1047R	c.3140A>G	Missense	PIK3CA_chr3_178952085_A>G	ENST00000263967
ACT1553	HER2/NEU	HR-HER2+	PIK3CA	p.H1047R	c.3140A>G	Missense	PIK3CA_chr3_178952085_A>G	ENST00000263967
ACT1556	HER2/NEU	HR-HER2+	PIK3CA	p.H1047R	c.3140A>G	Missense	PIK3CA_chr3_178952085_A>G	ENST00000263967
ACT1557	HER2/NEU	HR-HER2+	PIK3CA	p.H1047R	c.3140A>G	Missense	PIK3CA_chr3_178952085_A>G	ENST00000263967
ACT1544	HER2/NEU	HR-HER2+	PIK3CA	p.H1047L	c.3140A>T	Missense	PIK3CA_chr3_178952085_A>T	ENST00000263967
ACT1294	BASAL-like	TNBC	PIK3CA	p.M164I	c.492G>A	Missense	PIK3CA_chr3_178917617_G>A	ENST00000263967
ACT1411	BASAL-like	TNBC	PIK3CA	p.E542K	c.1624G>A	Missense	PIK3CA_chr3_178936082_G>A	ENST00000263967
ACT2034	BASAL-like	TNBC	PIK3CA	p.H1047R	c.3140A>G	Missense	PIK3CA_chr3_178952085_A>G	ENST00000263967
ACT2064	BASAL-like	TNBC	PIK3CA	p.H1047R	c.3140A>G	Missense	PIK3CA_chr3_178952085_A>G	ENST00000263967
ACT1531	BASAL-like	TNBC	PIK3CA	p.H1047R	c.3140A>G	Missense	PIK3CA_chr3_178952085_A>G	ENST00000263967
ACT1533	BASAL-like	TNBC	PIK3CA	p.H1047R	c.3140A>G	Missense	PIK3CA_chr3_178952085_A>G	ENST00000263967
ACT1553	HER2/NEU	HR-HER2+	PIK3CG	p.E317K	c.949G>A	Missense	PIK3CG_chr7_106508955_G>A	ENST00000359195
ACT2062	BASAL-like	TNBC	PIK3R1	p.A720V	c.2159C>T	Missense	PIK3R1_chr5_67593413_C>T	ENST00000521381
ACT2075	Luminal A	HR+HER2-	PIK3R2	p.R571C	c.1711C>T	Missense	PIK3R2_chr19_18278091_C>T	ENST00000222254
ACT1530	BASAL-like	TNBC	PMS2	p.M622R	c.1865T>G	Missense	PMS2_chr7_6026531_A>C	ENST00000265849
ACT1564	BASAL-like	TNBC	PMS2	p.T569A	c.1705A>G	Missense	PMS2_chr7_6026691_T>C	ENST00000265849
ACT1553	HER2/NEU	HR-HER2+	POLE	p.E991Q	c.2971G>C	Missense	POLE_chr12_133237644_C>G	ENST00000320574
ACT1296	Luminal A	HR+HER2-	PPP2R1A	p.R183Q	c.548G>A	Missense	PPP2R1A_chr19_52715983_G>A	ENST00000322088
ACT1553	HER2/NEU	HR-HER2+	PPP2R1A	p.D18H	c.52G>C	Missense	PPP2R1A_chr19_52693401_G>C	ENST00000322088
ACT2075	Luminal A	HR+HER2-	PRKCG	p.R104C	c.310C>T	Missense	PRKCG_chr19_54392916_C>T	ENST00000263431
ACT1553	HER2/NEU	HR-HER2+	PRKCG	p.E156K	c.466G>A	Missense	PRKCG_chr19_54393208_G>A	ENST00000263431
ACT1558	Luminal A	HR+HER2+	PRKCI	p.S194C	c.581C>G	Missense	PRKCI_chr3_169988339_C>G	ENST00000295797
ACT2492	Luminal A	HR+HER2-	PRKCQ	p.N11S	c.32A>G	Missense	PRKCQ_chr10_6557066_T>C	ENST00000263125
ACT2075	Luminal A	HR+HER2-	PRKDC	p.A1618V	c.4853C>T	Missense	PRKDC_chr8_48794579_G>A	ENST00000314191
ACT2058	Luminal A	HR+HER2+	PRKDC	p.L3679V	c.11035C>G	Missense	PRKDC_chr8_48697743_G>C	ENST00000314191
ACT1264	HER2/NEU	HR-HER2+	PRKDC	p.D3850Y	c.11548G>T	Missense	PRKDC_chr8_48691593_C>A	ENST00000314191
ACT1276	HER2/NEU	HR-HER2+	PRKDC	p.E2409K	c.7225G>A	Missense	PRKDC_chr8_48761767_C>T	ENST00000314191
ACT1563	HER2/NEU	HR-HER2+	PRKN	p.R366W	c.1096C>T	Missense	PRKN_chr6_161807897_G>A	ENST00000366898
ACT2075	Luminal A	HR+HER2-	PSME3	p.T83A	c.247A>G	Missense	PSME3_chr17_40989669_A>G	ENST00000293362
ACT2038	Luminal A	HR+HER2-	PTCH1	p.P813L	c.2438C>T	Missense	PTCH1_chr9_98229520_G>A	ENST00000331920
ACT2026	Luminal A	HR+HER2-	PTCH1	p.V355I	c.1063G>A	Missense	PTCH1_chr9_98242255_C>T	ENST00000331920
ACT2500	Luminal B	HR+HER2-	PTEN	p.K163Q	c.487A>C	Missense	PTEN_chr10_89693003_A>C	ENST00000371953
ACT2491	Luminal A	HR+HER2-	PTGS2	p.D483N	c.1447G>A	Missense	PTGS2_chr1_186643853_C>T	ENST00000367468
ACT2069	Luminal B	HR+HER2+	RAD50	p.K735I	c.2204A>T	Missense	RAD50_chr5_131940594_A>T	ENST00000378823
ACT2509	Luminal A	HR+HER2-	RAD51B	p.A239V	c.716C>T	Missense	RAD51B_chr14_68353881_C>T	ENST00000487270
ACT2075	Luminal A	HR+HER2-	RAD51B	p.S57N	c.170G>A	Missense	RAD51B_chr14_68292266_G>A	ENST00000487270
ACT2027	Luminal A	HR+HER2-	RBM10	p.R42H	c.125G>A	Missense	RBM10_chrX_47028821_G>A	ENST00000377604
ACT2491	Luminal A	HR+HER2-	RBM10	p.F347L	c.1039T>C	Missense	RBM10_chrX_47039416_T>C	ENST00000377604
ACT2488	Luminal B	HR+HER2-	RECQL4	p.T684S	c.2050A>T	Missense	RECQL4_chr8_145739320_T>A	ENST00000428558
ACT2075	Luminal A	HR+HER2-	RICTOR	p.T1156A	c.3466A>G	Missense	RICTOR_chr5_38950484_T>C	ENST00000296782
ACT1557	HER2/NEU	HR-HER2+	ROS1	p.G192E	c.575G>A	Missense	ROS1_chr6_117724304_C>T	ENST00000368508
ACT1550	HER2/NEU	HR-HER2+	ROS1	p.I958V	c.2872A>G	Missense	ROS1_chr6_117686845_T>C	ENST00000368508
ACT1294	BASAL-like	TNBC	ROS1	p.H1307Y	c.3919C>T	Missense	ROS1_chr6_117678014_G>A	ENST00000368508
ACT2075	Luminal A	HR+HER2-	RPTOR	p.P1120A	c.3358C>G	Missense	RPTOR_chr17_78923335_C>G	ENST00000306801
ACT2059	Luminal B	HR+HER2+	RPTOR	p.P879L	c.2636C>T	Missense	RPTOR_chr17_78897301_C>T	ENST00000306801
ACT1276	HER2/NEU	HR-HER2+	RPTOR	p.D195N	c.583G>A	Missense	RPTOR_chr17_78704435_G>A	ENST00000306801
ACT2075	Luminal A	HR+HER2-	RUNX1	p.A311V	c.932C>T	Missense	RUNX1_chr21_36164862_G>A	ENST00000344691
ACT2508	Luminal A	HR+HER2-	RUNX1	p.T104P	c.310A>C	Missense	RUNX1_chr21_36252971_T>G	ENST00000344691
ACT2075	Luminal A	HR+HER2-	RUNX1T1	p.R275W	c.823C>T	Missense	RUNX1T1_chr8_93004035_G>A	ENST00000523629
ACT1553	HER2/NEU	HR-HER2+	RXRA	p.I345M	c.1035C>G	Missense	RXRA_chr9_137321078_C>G	ENST00000481739
ACT2063	BASAL-like	TNBC	SDHA	p.A584E	c.1751C>A	Missense	SDHA_chr5_251540_C>A	ENST00000264932
ACT1231	Luminal A	HR+HER2-	SERPINB3	p.I32V	c.94A>G	Missense	SERPINB3_chr18_61328357_T>C	ENST00000283752
ACT1558	Luminal A	HR+HER2+	SERPINB4	p.F108L	c.324C>G	Missense	SERPINB4_chr18_61309021_G>C	ENST00000341074
ACT1553	HER2/NEU	HR-HER2+	SERPINB4	p.Q255H	c.765G>C	Missense	SERPINB4_chr18_61306422_C>G	ENST00000341074
ACT2075	Luminal A	HR+HER2-	SETD2	p.R388W	c.1162C>T	Missense	SETD2_chr3_47164964_G>A	ENST00000409792
ACT2075	Luminal A	HR+HER2-	SETD2	p.D1585N	c.4753G>A	Missense	SETD2_chr3_47147573_C>T	ENST00000409792
ACT2485	Luminal B	HR+HER2-	SETD2	p.H1852Y	c.5554C>T	Missense	SETD2_chr3_47125716_G>A	ENST00000409792
ACT2072	Luminal A	HR+HER2-	SF3B1	p.K700E	c.2098A>G	Missense	SF3B1_chr2_198266834_T>C	ENST00000335508
ACT2515	Luminal A	HR+HER2-	SF3B1	p.K700E	c.2098A>G	Missense	SF3B1_chr2_198266834_T>C	ENST00000335508
ACT2519	Luminal A	HR+HER2-	SF3B1	p.K700E	c.2098A>G	Missense	SF3B1_chr2_198266834_T>C	ENST00000335508
ACT2520	Luminal A	HR+HER2-	SF3B1	p.K700E	c.2098A>G	Missense	SF3B1_chr2_198266834_T>C	ENST00000335508
ACT2069	Luminal B	HR+HER2+	SF3B1	p.E27K	c.79G>A	Missense	SF3B1_chr2_198288648_C>T	ENST00000335508
ACT1553	HER2/NEU	HR-HER2+	SF3B1	p.E760K	c.2278G>A	Missense	SF3B1_chr2_198266558_C>T	ENST00000335508
ACT1411	BASAL-like	TNBC	SGK1	p.D386G	c.1157A>G	Missense	SGK1_chr6_134491545_T>C	ENST00000237305
ACT1530	BASAL-like	TNBC	SH2D1A	p.G49S	c.145G>A	Missense	SH2D1A_chrX_123499618_G>A	ENST00000371139
ACT2075	Luminal A	HR+HER2-	SMAD3	p.G300R	c.898G>A	Missense	SMAD3_chr15_67477091_G>A	ENST00000327367
ACT2514	Luminal A	HR+HER2-	SMARCA4	p.P12S	c.34C>T	Missense	SMARCA4_chr19_11094861_C>T	ENST00000429416
ACT1288	Luminal A	HR+HER2-	SMARCA4	p.R973Q	c.2918G>A	Missense	SMARCA4_chr19_11134252_G>A	ENST00000429416
ACT1558	Luminal A	HR+HER2+	SMARCA4	p.F1150L	c.3450C>A	Missense	SMARCA4_chr19_11141473_C>A	ENST00000429416
ACT1360	HER2/NEU	HR-HER2+	SMO	p.K680E	c.2038A>G	Missense	SMO_chr7_128851966_A>G	ENST00000249373
ACT1046	Luminal A	HR+HER2-	SPOP	p.D130H	c.388G>C	Missense	SPOP_chr17_47696435_C>G	ENST00000347630
ACT1394	HER2/NEU	HR-HER2+	SPOP	p.R368H	c.1103G>A	Missense	SPOP_chr17_47677762_C>T	ENST00000347630
ACT2034	BASAL-like	TNBC	STAG2	p.D441Y	c.1321G>T	Missense	STAG2_chrX_123191732_G>T	ENST00000371144
ACT2062	BASAL-like	TNBC	STK11	p.R42L	c.125G>T	Missense	STK11_chr19_1207037_G>T	ENST00000326873
ACT2521	Luminal B	HR+HER2-	SYNE1	p.N2539H	c.7615A>C	Missense	SYNE1_chr6_152716748_T>G	ENST00000367255
ACT1239	Luminal A	HR+HER2-	SYNE1	p.E2187K	c.6559G>A	Missense	SYNE1_chr6_152728313_C>T	ENST00000367255
ACT2508	Luminal A	HR+HER2-	SYNE1	p.K6437R	c.19310A>G	Missense	SYNE1_chr6_152576175_T>C	ENST00000367255
ACT1558	Luminal A	HR+HER2+	SYNE1	p.E4454K	c.13360G>A	Missense	SYNE1_chr6_152652460_C>T	ENST00000367255
ACT1553	HER2/NEU	HR-HER2+	SYNE1	p.Q4029H	c.12087G>C	Missense	SYNE1_chr6_152665354_C>G	ENST00000367255
ACT1557	HER2/NEU	HR-HER2+	SYNE1	p.E5700Q	c.17098G>C	Missense	SYNE1_chr6_152631074_C>G	ENST00000367255
ACT1535	HER2/NEU	HR-HER2+	SYNE1	p.L518F	c.1552C>T	Missense	SYNE1_chr6_152792812_G>A	ENST00000367255
ACT2057	BASAL-like	TNBC	SYNE1	p.E228Q	c.682G>C	Missense	SYNE1_chr6_152826432_C>G	ENST00000367255
ACT1771	Luminal A	HR+HER2-	TAP1	p.A710T	c.2128G>A	Missense	TAP1_chr6_32814937_C>T	ENST00000354258
ACT1558	Luminal A	HR+HER2+	TAP2	p.S200C	c.599C>G	Missense	TAP2_chr6_32805323_G>C	ENST00000374899
ACT2059	Luminal B	HR+HER2+	TEK	p.A841V	c.2522C>T	Missense	TEK_chr9_27206737_C>T	ENST00000380036
ACT2075	Luminal A	HR+HER2-	TET1	p.R1505H	c.4514G>A	Missense	TET1_chr10_70426854_G>A	ENST00000373644
ACT2510	Luminal A	HR+HER2-	TET1	p.E451Q	c.1351G>C	Missense	TET1_chr10_70333446_G>C	ENST00000373644
ACT1434	Luminal A	HR+HER2-	TET1	p.T991S	c.2971A>T	Missense	TET1_chr10_70405457_A>T	ENST00000373644
ACT2037	Luminal B	HR+HER2+	TET1	p.R622T	c.1865G>C	Missense	TET1_chr10_70333960_G>C	ENST00000373644
ACT2058	Luminal A	HR+HER2+	TET1	p.E1454D	c.4362G>C	Missense	TET1_chr10_70411688_G>C	ENST00000373644
ACT1296	Luminal A	HR+HER2-	TNFAIP3	p.C733Y	c.2198G>A	Missense	TNFAIP3_chr6_138202281_G>A	ENST00000237289
ACT2499	Luminal A	HR+HER2-	TNFAIP3	p.Q784E	c.2350C>G	Missense	TNFAIP3_chr6_138202433_C>G	ENST00000237289
ACT1553	HER2/NEU	HR-HER2+	TOP1	p.E510Q	c.1528G>C	Missense	TOP1_chr20_39742685_G>C	ENST00000361337
ACT2031	BASAL-like	TNBC	TOP1	p.L429F	c.1285C>T	Missense	TOP1_chr20_39729970_C>T	ENST00000361337
ACT1561	BASAL-like	TNBC	TOP1	p.L429F	c.1285C>T	Missense	TOP1_chr20_39729970_C>T	ENST00000361337
ACT1288	Luminal A	HR+HER2-	TP53	p.R248W	c.742C>T	Missense	TP53_chr17_7577539_G>A	ENST00000269305
ACT2492	Luminal A	HR+HER2-	TP53	p.C238G	c.712T>G	Missense	TP53_chr17_7577569_A>C	ENST00000269305
ACT2500	Luminal B	HR+HER2-	TP53	p.H179Y	c.535C>T	Missense	TP53_chr17_7578395_G>A	ENST00000269305
ACT1771	Luminal A	HR+HER2-	TP53	p.L194R	c.581T>G	Missense	TP53_chr17_7578268_A>C	ENST00000269305
ACT2497	Luminal A	HR+HER2-	TP53	p.V157F	c.469G>T	Missense	TP53_chr17_7578461_C>A	ENST00000269305
ACT2030	Luminal B	HR+HER2+	TP53	p.A161T	c.481G>A	Missense	TP53_chr17_7578449_C>T	ENST00000269305
ACT1775	Luminal B	HR+HER2+	TP53	p.R273G	c.817C>G	Missense	TP53_chr17_7577121_G>C	ENST00000269305
ACT1546	Luminal B	HR+HER2+	TP53	p.C242Y	c.725G>A	Missense	TP53_chr17_7577556_C>T	ENST00000269305
ACT2058	Luminal A	HR+HER2+	TP53	p.I195T	c.584T>C	Missense	TP53_chr17_7578265_A>G	ENST00000269305
ACT1529	Luminal A	HR+HER2+	TP53	p.M237I	c.711G>A	Missense	TP53_chr17_7577570_C>T	ENST00000269305
ACT2069	Luminal B	HR+HER2+	TP53	p.P278R	c.833C>G	Missense	TP53_chr17_7577105_G>C	ENST00000269305
ACT1276	HER2/NEU	HR-HER2+	TP53	p.R175H	c.524G>A	Missense	TP53_chr17_7578406_C>T	ENST00000269305
ACT1394	HER2/NEU	HR-HER2+	TP53	p.R175H	c.524G>A	Missense	TP53_chr17_7578406_C>T	ENST00000269305
ACT1557	HER2/NEU	HR-HER2+	TP53	p.R175H	c.524G>A	Missense	TP53_chr17_7578406_C>T	ENST00000269305
ACT1544	HER2/NEU	HR-HER2+	TP53	p.R273C	c.817C>T	Missense	TP53_chr17_7577121_G>A	ENST00000269305
ACT1552	HER2/NEU	HR-HER2+	TP53	p.R282G	c.844C>G	Missense	TP53_chr17_7577094_G>C	ENST00000269305
ACT1264	HER2/NEU	HR-HER2+	TP53	p.C238Y	c.713G>A	Missense	TP53_chr17_7577568_C>T	ENST00000269305
ACT1581	HER2/NEU	HR-HER2+	TP53	p.C275F	c.824G>T	Missense	TP53_chr17_7577114_C>A	ENST00000269305
ACT1535	HER2/NEU	HR-HER2+	TP53	p.H179Q	c.537T>A	Missense	TP53_chr17_7578393_A>T	ENST00000269305
ACT1550	HER2/NEU	HR-HER2+	TP53	p.I255F	c.763A>T	Missense	TP53_chr17_7577518_T>A	ENST00000269305
ACT1284	HER2/NEU	HR-HER2+	TP53	p.P278T	c.832C>A	Missense	TP53_chr17_7577106_G>T	ENST00000269305
ACT1542	HER2/NEU	HR-HER2+	TP53	p.V272L	c.814G>T	Missense	TP53_chr17_7577124_C>A	ENST00000269305
ACT2076	BASAL-like	TNBC	TP53	p.R248Q	c.743G>A	Missense	TP53_chr17_7577538_C>T	ENST00000269305
ACT2032	BASAL-like	TNBC	TP53	p.R280K	c.839G>A	Missense	TP53_chr17_7577099_C>T	ENST00000269305
ACT2057	BASAL-like	TNBC	TP53	p.S215R	c.645T>G	Missense	TP53_chr17_7578204_A>C	ENST00000269305
ACT1553	HER2/NEU	HR-HER2+	TSC1	p.H253N	c.757C>A	Missense	TSC1_chr9_135787825_G>T	ENST00000298552
ACT2493	Luminal A	HR+HER2-	TSHR	p.Y481C	c.1442A>G	Missense	TSHR_chr14_81609844_A>G	ENST00000298171
ACT1553	HER2/NEU	HR-HER2+	UBR5	p.L2056V	c.6166C>G	Missense	UBR5_chr8_103291272_G>C	ENST00000520539
ACT2480	Luminal A	HR+HER2-	UGT1A1	p.G71R	c.211G>A	Missense	UGT1A1_chr2_234669144_G>A	ENST00000305208
ACT2483	Luminal B	HR+HER2-	UGT1A1	p.G71R	c.211G>A	Missense	UGT1A1_chr2_234669144_G>A	ENST00000305208
ACT2488	Luminal B	HR+HER2-	UGT1A1	p.G71R	c.211G>A	Missense	UGT1A1_chr2_234669144_G>A	ENST00000305208
ACT2489	Luminal A	HR+HER2-	UGT1A1	p.G71R	c.211G>A	Missense	UGT1A1_chr2_234669144_G>A	ENST00000305208
ACT2490	Luminal A	HR+HER2-	UGT1A1	p.G71R	c.211G>A	Missense	UGT1A1_chr2_234669144_G>A	ENST00000305208
ACT2493	Luminal A	HR+HER2-	UGT1A1	p.G71R	c.211G>A	Missense	UGT1A1_chr2_234669144_G>A	ENST00000305208
ACT2495	Luminal A	HR+HER2-	UGT1A1	p.G71R	c.211G>A	Missense	UGT1A1_chr2_234669144_G>A	ENST00000305208
ACT2496	Luminal A	HR+HER2-	UGT1A1	p.G71R	c.211G>A	Missense	UGT1A1_chr2_234669144_G>A	ENST00000305208
ACT2499	Luminal A	HR+HER2-	UGT1A1	p.G71R	c.211G>A	Missense	UGT1A1_chr2_234669144_G>A	ENST00000305208
ACT2494	Luminal A	HR+HER2-	UGT1A1	p.G71R	c.211G>A	Missense	UGT1A1_chr2_234669144_G>A	ENST00000305208
ACT2504	Luminal A	HR+HER2-	UGT1A1	p.G71R	c.211G>A	Missense	UGT1A1_chr2_234669144_G>A	ENST00000305208
ACT2505	Luminal A	HR+HER2-	UGT1A1	p.G71R	c.211G>A	Missense	UGT1A1_chr2_234669144_G>A	ENST00000305208
ACT2510	Luminal A	HR+HER2-	UGT1A1	p.G71R	c.211G>A	Missense	UGT1A1_chr2_234669144_G>A	ENST00000305208
ACT2511	Luminal A	HR+HER2-	UGT1A1	p.G71R	c.211G>A	Missense	UGT1A1_chr2_234669144_G>A	ENST00000305208
ACT2513	Luminal B	HR+HER2-	UGT1A1	p.G71R	c.211G>A	Missense	UGT1A1_chr2_234669144_G>A	ENST00000305208
ACT2515	Luminal A	HR+HER2-	UGT1A1	p.G71R	c.211G>A	Missense	UGT1A1_chr2_234669144_G>A	ENST00000305208
ACT2517	Luminal A	HR+HER2-	UGT1A1	p.G71R	c.211G>A	Missense	UGT1A1_chr2_234669144_G>A	ENST00000305208
ACT2518	Luminal A	HR+HER2-	UGT1A1	p.G71R	c.211G>A	Missense	UGT1A1_chr2_234669144_G>A	ENST00000305208
ACT2026	Luminal A	HR+HER2-	USH2A	p.A4611V	c.13832C>T	Missense	USH2A_chr1_215844615_G>A	ENST00000307340
ACT2501	Luminal A	HR+HER2-	USH2A	p.N4418D	c.13252A>G	Missense	USH2A_chr1_215848001_T>C	ENST00000307340
ACT2482	Luminal A	HR+HER2-	USH2A	p.G4229D	c.12686G>A	Missense	USH2A_chr1_215848567_C>T	ENST00000307340
ACT2517	Luminal A	HR+HER2-	USH2A	p.S2303F	c.6908C>T	Missense	USH2A_chr1_216144016_G>A	ENST00000307340
ACT2481	Luminal A	HR+HER2-	USH2A	p.S3384C	c.10151C>G	Missense	USH2A_chr1_215963432_G>C	ENST00000307340
ACT2075	Luminal A	HR+HER2-	USH2A	p.T1357M	c.4070C>T	Missense	USH2A_chr1_216371668_G>A	ENST00000307340
ACT2033	Luminal A	HR+HER2+	USH2A	p.T4986K	c.14957C>A	Missense	USH2A_chr1_215813911_G>T	ENST00000307340
ACT1561	BASAL-like	TNBC	USH2A	p.R1284K	c.3851G>A	Missense	USH2A_chr1_216371887_C>T	ENST00000307340
ACT1558	Luminal A	HR+HER2+	WT1	p.F168L	c.504C>A	Missense	WT1_chr11_32456388_G>T	ENST00000332351
ACT2512	Luminal A	HR+HER2-	ZNF217	p.T43S	c.128C>G	Missense	ZNF217_chr20_52199238_G>C	ENST00000302342
ACT2068	Luminal A	HR+HER2+	ZNF217	p.L333F	c.997C>T	Missense	ZNF217_chr20_52198369_G>A	ENST00000302342
ACT1562	Luminal A	HR+HER2+	ZNF217	p.L333F	c.997C>T	Missense	ZNF217_chr20_52198369_G>A	ENST00000302342
ACT2068	Luminal A	HR+HER2+	ZNF217	p.S329F	c.986C>T	Missense	ZNF217_chr20_52198380_G>A	ENST00000302342
ACT1562	Luminal A	HR+HER2+	ZNF217	p.S329F	c.986C>T	Missense	ZNF217_chr20_52198380_G>A	ENST00000302342
ACT1544	HER2/NEU	HR-HER2+	DNMT3A	p.?_splice	c.2479-1G>T	Splice	DNMT3A_chr2_25458695_C>A	ENST00000264709
ACT2516	Luminal A	HR+HER2-	GATA3	p.?_splice	c.925-3_925-2delCA	Splice	GATA3_chr10_8111432_TCA>T	ENST00000379328
ACT2057	BASAL-like	TNBC	JAK2	p.?_splice	c.3060-2A>G	Splice	JAK2_chr9_5123002_A>G	ENST00000381652
ACT2494	Luminal A	HR+HER2-	MSH6	p.?_splice	c.3557-2A>G	Splice	MSH6_chr2_48032755_A>G	ENST00000234420
ACT1553	HER2/NEU	HR-HER2+	NF1	p.?_splice	c.889-1G>A	Splice	NF1_chr17_29527439_G>A	ENST00000358273
ACT1276	HER2/NEU	HR-HER2+	RUNX1	p.?_splice	c.725-2A>G	Splice	RUNX1_chr21_36171761_T>C	ENST00000344691
ACT1360	HER2/NEU	HR-HER2+	TP53	p.?_splice	c.920-2A>G	Splice	TP53_chr17_7576928_T>C	ENST00000269305
ACT1563	HER2/NEU	HR-HER2+	BRCA1	p.?_splice	c.5193+1G>T	Splice	BRCA1_chr17_41215349_C>A	ENST00000357654
ACT1295	Luminal A	HR+HER2-	CDH1	p.?_splice	c.1320+1G>T	Splice	CDH1_chr16_68847399_G>T	ENST00000261769
ACT2075	Luminal A	HR+HER2-	ERG	p.?_splice	c.613+2T>C	Splice	ERG_chr21_39775426_A>G	ENST00000398919
ACT2500	Luminal B	HR+HER2-	KMT2C	p.?_splice	c.11812+1G>A	Splice	KMT2C_chr7_151853289_C>T	ENST00000262189
ACT1556	HER2/NEU	HR-HER2+	LRP1B	p.?_splice	c.13560+1G>T	Splice	LRP1B_chr2_140995720_C>A	ENST00000389484
ACT2068	Luminal A	HR+HER2+	ZNF217	p.?_splice	c.1366+1G>A	Splice	ZNF217_chr20_52197999_C>T	ENST00000302342
ACT1562	Luminal A	HR+HER2+	ZNF217	p.?_splice	c.1366+1G>A	Splice	ZNF217_chr20_52197999_C>T	ENST00000302342
ACT1276	HER2/NEU	HR-HER2+	ASXL1	-	c.1719+8A>C	Splice	ASXL1_chr20_31021728_A>C	ENST00000375687
ACT1553	HER2/NEU	HR-HER2+	EPHA5	-	c.1790+5G>C	Splice	EPHA5_chr4_66270087_C>G	ENST00000273854
ACT1553	HER2/NEU	HR-HER2+	FANCA	-	c.1777-7C>G	Splice	FANCA_chr16_89845265_G>C	ENST00000389301
ACT1581	HER2/NEU	HR-HER2+	FANCA	-	c.3935-6T>C	Splice	FANCA_chr16_89805967_A>G	ENST00000389301
ACT1549	HER2/NEU	HR-HER2+	FANCC	-	c.687-5G>A	Splice	FANCC_chr9_97897789_C>T	ENST00000289081
ACT1553	HER2/NEU	HR-HER2+	FANCD2	-	c.2169-3C>T	Splice	FANCD2_chr3_10107075_C>T	ENST00000383807
ACT2500	Luminal B	HR+HER2-	FH	-	c.556-8T>G	Splice	FH_chr1_241672093_A>C	ENST00000366560
ACT2075	Luminal A	HR+HER2-	LMO1	-	c.240-6C>T	Splice	LMO1_chr11_8248653_G>A	ENST00000335790
ACT1557	HER2/NEU	HR-HER2+	MED12	p.L1417=	c.4251C>T	Splice	MED12_chrX_70352054_C>T	ENST00000333646
ACT2487	Luminal A	HR+HER2-	MUC4	-	c.15872-6C>T	Splice	MUC4_chr3_195475941_G>A	ENST00000463781
ACT2075	Luminal A	HR+HER2-	NOTCH2	-	c.3338-5C>A	Splice	NOTCH2_chr1_120480094_G>T	ENST00000256646
ACT1549	HER2/NEU	HR-HER2+	PAK3	-	c.1256-6C>T	Splice	PAK3_chrX_110439666_C>T	ENST00000262836
ACT2058	Luminal A	HR+HER2+	PARP1	-	c.2964-3C>G	Splice	PARP1_chr1_226549245_G>C	ENST00000366794
ACT1360	HER2/NEU	HR-HER2+	PIK3CG	-	c.2538+7T>G	Splice	PIK3CG_chr7_106520117_T>G	ENST00000359195
ACT1557	HER2/NEU	HR-HER2+	PIK3R3	-	c.107-3T>C	Splice	PIK3R3_chr1_46546425_A>G	ENST00000262741
ACT2069	Luminal B	HR+HER2+	PRKN	-	c.1167+2dupT	Splice	PRKN_chr6_161807823_T>TA	ENST00000366898
ACT2031	BASAL-like	TNBC	SF3B1	-	c.904+3_904+22delACTTCTAGTGGAGTATGGGT	Splice	SF3B1_chr2_198274471_CACCCATACTCCACTAGAAGT>C	ENST00000335508
ACT1561	BASAL-like	TNBC	SF3B1	-	c.904+3_904+22delACTTCTAGTGGAGTATGGGT	Splice	SF3B1_chr2_198274471_CACCCATACTCCACTAGAAGT>C	ENST00000335508
ACT1771	Luminal A	HR+HER2-	SYNE1	p.V799=	c.2397C>G	Splice	SYNE1_chr6_152780063_G>C	ENST00000367255
ACT1580	Luminal B	HR+HER2+	SYNE1	-	c.10926+7C>A	Splice	SYNE1_chr6_152675787_G>T	ENST00000367255
ACT2034	BASAL-like	TNBC	SYNE1	-	c.1729+8A>G	Splice	SYNE1_chr6_152787109_T>C	ENST00000367255
ACT1264	HER2/NEU	HR-HER2+	TAF1	-	c.4449+4A>T	Splice	TAF1_chrX_70641230_A>T	ENST00000373790
ACT2496	Luminal A	HR+HER2-	TSC2	-	c.775-5C>T	Splice	TSC2_chr16_2107101_C>T	ENST00000219476
ACT2068	Luminal A	HR+HER2+	USH2A	-	c.9055+3G>A	Splice	USH2A_chr1_216019163_C>T	ENST00000307340
ACT1562	Luminal A	HR+HER2+	USH2A	-	c.9055+3G>A	Splice	USH2A_chr1_216019163_C>T	ENST00000307340
ACT1558	Luminal A	HR+HER2+	ABL1	p.R574*	c.1720C>T	Nonsense	ABL1_chr9_133759397_C>T	ENST00000318560
ACT2513	Luminal B	HR+HER2-	ADAMTS16	p.E289*	c.865G>T	Nonsense	ADAMTS16_chr5_5186266_G>T	ENST00000274181
ACT2075	Luminal A	HR+HER2-	AXIN1	p.R22*	c.64C>T	Nonsense	AXIN1_chr16_396962_G>A	ENST00000262320
ACT2075	Luminal A	HR+HER2-	BRD4	p.R876*	c.2626C>T	Nonsense	BRD4_chr19_15354254_G>A	ENST00000263377
ACT2037	Luminal B	HR+HER2+	BRIP1	p.S1181*	c.3542C>G	Nonsense	BRIP1_chr17_59760865_G>C	ENST00000259008
ACT1239	Luminal A	HR+HER2-	CDH1	p.Q23*	c.67C>T	Nonsense	CDH1_chr16_68772218_C>T	ENST00000261769
ACT1276	HER2/NEU	HR-HER2+	ERBB3	p.S236*	c.707C>G	Nonsense	ERBB3_chr12_56481672_C>G	ENST00000267101
ACT1239	Luminal A	HR+HER2-	HNF1A	p.R171*	c.511C>T	Nonsense	HNF1A_chr12_121426820_C>T	ENST00000541395
ACT2031	BASAL-like	TNBC	KDM6A	p.R658*	c.1972C>T	Nonsense	KDM6A_chrX_44928872_C>T	ENST00000377967
ACT1561	BASAL-like	TNBC	KDM6A	p.R658*	c.1972C>T	Nonsense	KDM6A_chrX_44928872_C>T	ENST00000377967
ACT1231	Luminal A	HR+HER2-	KMT2C	p.R1237*	c.3709C>T	Nonsense	KMT2C_chr7_151917611_G>A	ENST00000262189
ACT2490	Luminal A	HR+HER2-	KMT2C	p.Q2503*	c.7507C>T	Nonsense	KMT2C_chr7_151875031_G>A	ENST00000262189
ACT1557	HER2/NEU	HR-HER2+	MAP3K1	p.S398*	c.1193C>G	Nonsense	MAP3K1_chr5_56161696_C>G	ENST00000399503
ACT1771	Luminal A	HR+HER2-	MAPK3	p.Q372*	c.1114C>T	Nonsense	MAPK3_chr16_30128015_G>A	ENST00000263025
ACT2057	BASAL-like	TNBC	MUC16	p.Q13023*	c.39067C>T	Nonsense	MUC16_chr19_9009659_G>A	ENST00000397910
ACT2075	Luminal A	HR+HER2-	NF1	p.R461*	c.1381C>T	Nonsense	NF1_chr17_29533378_C>T	ENST00000358273
ACT2028	Luminal B	HR+HER2-	NOTCH4	p.E319*	c.955G>T	Nonsense	NOTCH4_chr6_32188386_C>A	ENST00000375023
ACT1557	HER2/NEU	HR-HER2+	PRKDC	p.Q3786*	c.11356C>T	Nonsense	PRKDC_chr8_48694976_G>A	ENST00000314191
ACT1411	BASAL-like	TNBC	PTEN	p.Q17*	c.49C>T	Nonsense	PTEN_chr10_89624275_C>T	ENST00000371953
ACT1553	HER2/NEU	HR-HER2+	RAD50	p.S308*	c.923C>G	Nonsense	RAD50_chr5_131925417_C>G	ENST00000378823
ACT2034	BASAL-like	TNBC	RB1	p.L64*	c.191T>A	Nonsense	RB1_chr13_48881469_T>A	ENST00000267163
ACT1553	HER2/NEU	HR-HER2+	SMAD2	p.S460*	c.1379C>G	Nonsense	SMAD2_chr18_45368223_G>C	ENST00000262160
ACT2518	Luminal A	HR+HER2-	SPEN	p.R3027*	c.9079C>T	Nonsense	SPEN_chr1_16261814_C>T	ENST00000375759
ACT2522	Luminal A	HR+HER2-	SPEN	p.Q1798*	c.5392C>T	Nonsense	SPEN_chr1_16258127_C>T	ENST00000375759
ACT2490	Luminal A	HR+HER2-	SPEN	p.E897*	c.2689G>T	Nonsense	SPEN_chr1_16255424_G>T	ENST00000375759
ACT1295	Luminal A	HR+HER2-	TBX3	p.Y284*	c.852C>A	Nonsense	TBX3_chr12_115117322_G>T	ENST00000257566
ACT1276	HER2/NEU	HR-HER2+	TBX3	p.E195*	c.583G>T	Nonsense	TBX3_chr12_115118758_C>A	ENST00000257566
ACT1411	BASAL-like	TNBC	TOP1	p.E497*	c.1489G>T	Nonsense	TOP1_chr20_39742646_G>T	ENST00000361337
ACT2485	Luminal B	HR+HER2-	TP53	p.R213*	c.637C>T	Nonsense	TP53_chr17_7578212_G>A	ENST00000269305
ACT1563	HER2/NEU	HR-HER2+	TP53	p.R196*	c.586C>T	Nonsense	TP53_chr17_7578263_G>A	ENST00000269305
ACT1555	HER2/NEU	HR-HER2+	TP53	p.Y103*	c.309C>A	Nonsense	TP53_chr17_7579378_G>T	ENST00000269305
ACT2063	BASAL-like	TNBC	TP53	p.Q192*	c.574C>T	Nonsense	TP53_chr17_7578275_G>A	ENST00000269305
ACT1564	BASAL-like	TNBC	TP53	p.W91*	c.272G>A	Nonsense	TP53_chr17_7579415_C>T	ENST00000269305
ACT2027	Luminal A	HR+HER2-	UBR5	p.E2123*	c.6367G>T	Nonsense	UBR5_chr8_103289342_C>A	ENST00000520539

## Sheet: Sheet6
Row Labels	Count of Gene
ACT1046	2
ACT1224	3
ACT1227	1
ACT1231	3
ACT1239	5
ACT1264	8
ACT1276	10
ACT1277	1
ACT1284	2
ACT1288	4
ACT1293	1
ACT1294	11
ACT1295	4
ACT1296	6
ACT1302	3
ACT1343	3
ACT1360	6
ACT1394	4
ACT1411	8
ACT1434	2
ACT1526	1
ACT1529	3
ACT1530	3
ACT1531	4
ACT1533	4
ACT1535	2
ACT1542	3
ACT1544	6
ACT1545	2
ACT1546	2
ACT1549	7
ACT1550	5
ACT1552	2
ACT1553	36
ACT1555	7
ACT1556	2
ACT1557	14
ACT1558	10
ACT1561	8
ACT1562	6
ACT1563	6
ACT1564	7
ACT1580	1
ACT1581	2
ACT1771	9
ACT1775	3
ACT2026	3
ACT2027	8
ACT2028	8
ACT2030	3
ACT2031	8
ACT2032	1
ACT2033	3
ACT2034	6
ACT2037	8
ACT2038	2
ACT2057	8
ACT2058	5
ACT2059	6
ACT2060	2
ACT2061	3
ACT2062	2
ACT2063	3
ACT2064	5
ACT2068	6
ACT2069	8
ACT2072	3
ACT2074	2
ACT2075	56
ACT2076	3
ACT2480	8
ACT2481	1
ACT2482	2
ACT2483	5
ACT2484	2
ACT2485	4
ACT2486	2
ACT2487	1
ACT2488	2
ACT2489	1
ACT2490	8
ACT2491	3
ACT2492	5
ACT2493	3
ACT2494	6
ACT2495	6
ACT2496	5
ACT2497	3
ACT2498	3
ACT2499	5
ACT2500	6
ACT2501	4
ACT2502	1
ACT2503	1
ACT2504	5
ACT2505	4
ACT2506	2
ACT2507	2
ACT2508	3
ACT2509	4
ACT2510	5
ACT2511	2
ACT2512	2
ACT2513	7
ACT2514	1
ACT2515	3
ACT2516	1
ACT2517	3
ACT2518	5
ACT2519	3
ACT2520	1
ACT2521	7
ACT2522	2
(blank)
Grand Total	553

## Sheet: Sheet7
Row Labels	Count of Gene
ACT1046	2
ACT1224	3
ACT1227	1
ACT1231	3
ACT1239	5
ACT1264	8
ACT1276	10
ACT1277	1
ACT1284	2
ACT1288	4
ACT1293	1
ACT1294	11
ACT1295	4
ACT1296	6
ACT1302	3
ACT1343	3
ACT1360	6
ACT1394	4
ACT1411	8
ACT1434	2
ACT1526	1
ACT1529	3
ACT1530	3
ACT1531	4
ACT1533	4
ACT1535	2
ACT1542	3
ACT1544	6
ACT1545	2
ACT1546	2
ACT1549	7
ACT1550	5
ACT1552	2
ACT1553	36
ACT1555	7
ACT1556	2
ACT1557	14
ACT1558	10
ACT1561	8
ACT1562	6
ACT1563	6
ACT1564	7
ACT1580	1
ACT1581	2
ACT1771	9
ACT1775	3
ACT2026	3
ACT2027	8
ACT2028	8
ACT2030	3
ACT2031	8
ACT2032	1
ACT2033	3
ACT2034	6
ACT2037	8
ACT2038	2
ACT2057	8
ACT2058	5
ACT2059	6
ACT2060	2
ACT2061	3
ACT2062	2
ACT2063	3
ACT2064	5
ACT2068	6
ACT2069	8
ACT2072	3
ACT2074	2
ACT2075	56
ACT2076	3
ACT2480	8
ACT2481	1
ACT2482	2
ACT2483	5
ACT2484	2
ACT2485	4
ACT2486	2
ACT2487	1
ACT2488	2
ACT2489	1
ACT2490	8
ACT2491	3
ACT2492	5
ACT2493	3
ACT2494	6
ACT2495	6
ACT2496	5
ACT2497	3
ACT2498	3
ACT2499	5
ACT2500	6
ACT2501	4
ACT2502	1
ACT2503	1
ACT2504	5
ACT2505	4
ACT2506	2
ACT2507	2
ACT2508	3
ACT2509	4
ACT2510	5
ACT2511	2
ACT2512	2
ACT2513	7
ACT2514	1
ACT2515	3
ACT2516	1
ACT2517	3
ACT2518	5
ACT2519	3
ACT2520	1
ACT2521	7
ACT2522	2
(blank)
Grand Total	553
Mean	4.89381
Median	3
min	1
max	56
