# Supplementary material for: Comprehensive genomic profiling and therapeutic implications for Taiwanese patients with treatment‐naïve breast cancer
Source: Cancer Med. 2024 Jun 19;13(12):e7384. doi: 10.1002/cam4.7384 (PMC11187859; doi:10.1002/cam4.7384)
Supplement: Supplementary file 7 — Table S3: [file CAM4-13-e7384-s002.xlsx]

## Sheet: Sheet1
Receive Date	ID	CM_ID	MRN	ACTG Sample ID	Gender	Corrected_DOB	tissue Type	Tumor collect site	Tumor/Normal	Tumor Stage_LIMS	ER_positivity	PR_positivity	HER2_status	Ki67(%)	OP date	Date of Meta	Date of Recur	Status
2018-12-05	CMMC-402 (2017021614D)	CMMC-402	23198958	ACT1530	F	1981-08-03	Invasive ductal carcinoma	Right breast	Tumor	ypT4bN3a	Negative	Negative	0+	35	2017-02-20	2017-08-30	00:00:00	DOD
2018-12-05	CMMC-418 (2018031856E)	CMMC-418	31611710	ACT1546	F	1959-12-23	Invasive ductal carcinoma	Right breast	Tumor	ypT4bN2a	Positive	Positive	3+	58	2018-03-20	2017-02-21	00:00:00	AWD
2018-12-05	CMMC-417 (2018031713B)	CMMC-417	32443609	ACT1545	F	1970-08-30	Invasive ductal carcinoma	Right breast	Tumor	ypT4bN0	Negative	Negative	3+	47	2018-03-19	00:00:00	00:00:00	NED
2018-12-05	CMMC-398 (2017020162C)	CMMC-398	25797550	ACT1526	F	1950-05-20	Invasive ductal carcinoma	Right breast	Tumor	ypT3N0	Negative	Negative	0+	66	2017-02-03	00:00:00	00:00:00	NED
2018-12-05	CMMC-424 (2018070824O)	CMMC-424	32537252	ACT1552	F	1955-06-26	Invasive ductal carcinoma	left breast	Tumor	ypT2N3a	Negative	Negative	3+	63	2018-07-10	2018-02-21	00:00:00	DOD
2018-12-05	CMMC-416 (2018011060C)	CMMC-416	27738475	ACT1544	F	1957-04-15	Invasive ductal carcinoma	left breast	Tumor	ypT2N0	Negative	Negative	3+	60	2018-01-12	2017-08-16	00:00:00	DOD
2019-07-10	CMMC-686 (2018120555)	CMMC-686	32875657	ACT2037	F	1960-05-08	Invasive ductal carcinoma	Breast, Right	Tumor	T4bN0	Negative	Positive	3+	58	2018-12-07	00:00:00	2019-07-19	AWD
2019-07-10	CMMC-679 (2018061500)	CMMC-679	26662442	ACT2030	F	1968-02-16	Invasive duct carcinoma	Breast, Right	Tumor	T3N1	Negative	Positive	3+	50	2018-06-15	00:00:00	00:00:00	NED
2019-07-10	CMMC-682 (2018072913)	CMMC-682	32784817	ACT2033	F	1982-07-04	Invasive ductal carcinoma	Breast, Left	Tumor	T2N1	Positive	Positive	3+	36	2018-07-31	00:00:00	00:00:00	NED
2019-07-10	CMMC-683 (2018091975)	CMMC-683	32858888	ACT2034	F	1966-03-06	Invasive ductal carcinoma	Breast, Left	Tumor	T1cN1	Negative	Negative	1+	52	2018-09-25	00:00:00	00:00:00	NED
2019-12-04	CMMC-806 (2019072010E)	CMMC-806	23928584	ACT2506	F	1983-12-26	Invasive ductal carcinoma	Breast, right	Tumor	T1cN0	Positive	Positive	0+	35	2019-07-19	00:00:00	00:00:00	NED
2018-12-05	CMMC-407 (2017031836B)	CMMC-407	22165805	ACT1535	F	1954-11-24	Invasive ductal carcinoma	right breast	Tumor	pT4N3a	Negative	Negative	3+	62	2017-03-20	00:00:00	00:00:00	NED
2019-12-04	CMMC-785 (2019101662I)	CMMC-785	27635717	ACT2485	F	1936-11-09	Invasive ductal carcinoma	Breast, left	Tumor	pT4N1a	Positive	Positive	0+	82	2019-10-21	00:00:00	00:00:00	Died of stroke
2018-10-25	CMMC-197 (2018091924H)	CMMC-197	28778174	ACT1284	F	1963-10-16	Mixed invasive ductal and invasive micropapillary carcinoma	Left breast	Tumor	pT3N3a	Negative	Negative	3+	54	2018-09-25	00:00:00	2019-06-11	DOD
2018-10-25	CMMC-256 (2017101593A)	CMMC-256	23238096	ACT1343	F	1976-05-26	Invasive lobular carcinoma	Left breast	Tumor	pT3N3a	Positive	Positive	0+	41	2017-10-20	00:00:00	00:00:00	NED
2018-10-25	CMMC-140 (2018010669I)	CMMC-140	51591320	ACT1227	F	1968-07-04	Invasive lobular carcinoma	Left breast	Tumor	pT3N3a	Positive	Negative	0+	49	2018-01-09	2019-05-16	00:00:00	DOD
2019-12-04	CMMC-793 (2019092632L)	CMMC-793	25380249	ACT2493	F	1970-01-08	Invasive ductal carcinoma	Breast, left	Tumor	pT3N3a	Positive	Positive	0+	49	2019-09-30	00:00:00	2019-05-09	DOD
2018-12-05	CMMC-428 (2018082326G)	CMMC-428	20302966	ACT1556	F	1939-08-04	Invasive ductal carcinoma	left breast	Tumor	pT3N2a	Negative	Negative	3+	79	2018-08-27	2020-02-21	00:00:00	AWD
2018-12-05	CMMC-452 (2017110609H)	CMMC-452	80752141	ACT1580	F	1972-06-22	Invasive ductal carcinoma	Right breast	Tumor	pT3N0	Positive	Positive	3+	45	2017-11-08	00:00:00	00:00:00	NED
2019-12-04	CMMC-816 (2019041202I)	CMMC-816	32899147	ACT2516	F	1949-04-23	Invasive ductal carcinoma	Breast, right	Tumor	pT3N0	Positive	Positive	0+	69	2019-04-15	00:00:00	00:00:00	NED
2018-10-25	CMMC-201 (2018100273F)	CMMC-201	32849825	ACT1288	F	1963-05-10	Invasive ductal carcinoma	Right breast	Tumor	pT3	Positive	Positive	0+	55	2018-10-03	00:00:00	00:00:00	NED
2019-07-10	CMMC-687 (2018122376)	CMMC-687	32983606	ACT2038	F	1968-10-03	Invasive ductal carcinoma	Breast, Right	Tumor	pT2pN0	Positive	Positive	0+	50	2018-12-27	00:00:00	00:00:00	NED
2018-12-05	CMMC-401 (2017021374E)	CMMC-401	31610204	ACT1529	F	1968-01-19	Invasive ductal carcinoma	left breast	Tumor	pT2N3a	Negative	Positive	3+	49	2017-02-16	2018-11-29	00:00:00	AWD
2019-12-04	CMMC-788 (2019090559H)	CMMC-788	51631879	ACT2488	F	1986-10-12	Invasive ductal carcinoma	Breast, right	Tumor	pT2N3a	Positive	Positive	0+	32	2019-09-02	00:00:00	00:00:00	NED
2019-07-10	CMMC-712 (2018080930N)	CMMC-712	32321354	ACT2063	F	1949-09-02	Invasive ductal carcinoma	Left Axillary LN	Tumor	pT2N3a	Negative	Negative	1+	68	2018-08-10	00:00:00	00:00:00	NED
2019-12-04	CMMC-796 (2019080821B)	CMMC-796	29399275	ACT2496	F	1941-09-05	Invasive ductal carcinoma	Breast, left	Tumor	pT2N3a	Positive	Negative	0+	77	2019-08-09	00:00:00	00:00:00	NED
2018-12-05	CMMC-435 (2018102394C)	CMMC-435	29978574	ACT1563	F	1959-07-16	Invasive ductal carcinoma	right breast	Tumor	pT2N2a	Negative	Negative	3+	59	2018-10-26	00:00:00	00:00:00	NED
2018-12-05	CMMC-430 (2018090234L)	CMMC-430	80267822	ACT1558	F	1969-09-23	Invasive ductal carcinoma	left breast	Tumor	pT2N2a	Positive	Positive	3+	48	2018-09-05	00:00:00	00:00:00	NED
2019-12-04	CMMC-812 (2019030359N)	CMMC-812	31164280	ACT2512	F	1964-06-02	Invasive ductal carcinoma	Breast, right	Tumor	pT2N2a	Positive	Positive	0+	54	2019-03-06	00:00:00	00:00:00	NED
2019-12-04	CMMC-811 (2019030006C)	CMMC-811	25120425	ACT2511	F	1956-01-24	Invasive ductal carcinoma	Breast, left	Tumor	pT2N2a	Positive	Positive	0+	63	2019-03-01	00:00:00	00:00:00	NED
2019-12-04	CMMC-810 (2019021534C)	CMMC-810	21209688	ACT2510	F	1960-10-12	Invasive ductal carcinoma	Breast, right	Tumor	pT2N2a	Positive	Negative	0+	58	2019-02-22	2020-04-10	00:00:00	DOD
2019-07-10	CMMC-723 (2018121572D)	CMMC-723	32936197	ACT2074	F	1982-09-06	Invasive ductal carcinoma	Breast, Right	Tumor	pT2N2a	Positive	Positive	1+	36	2018-12-19	00:00:00	00:00:00	NED
2018-12-05	CMMC-425 (2018080658D)	CMMC-425	14789080	ACT1553	F	1957-02-18	Invasive ductal carcinoma	left breast	Tumor	pT2N1mi	Negative	Negative	3+	61	2018-08-08	00:00:00	00:00:00	NED
2018-12-05	CMMC-421 (2018051260C)	CMMC-421	21706647	ACT1549	F	1956-11-28	Invasive ductal carcinoma	left breast	Tumor	pT2N1mi	Negative	Negative	3+	61	2018-05-14	00:00:00	00:00:00	NED
2019-12-04	CMMC-818 (2019041900C)	CMMC-818	22501803	ACT2518	F	1954-03-15	Invasive ductal carcinoma	Breast, left	Tumor	pT2N1mi	Positive	Positive	0+	65	2019-04-22	00:00:00	00:00:00	NED
2018-12-05	CMMC-453 (2017112221I)	CMMC-453	19220467	ACT1581	F	1974-11-21	Invasive ductal carcinoma	left breast	Tumor	pT2N1a	Negative	Negative	3+	42	2017-11-04	2019-10-25	00:00:00	AWD
2019-07-10	CMMC-707 (2018051965F)	CMMC-707	31099376	ACT2058	F	1954-07-20	Invasive ductal carcinoma	Breast, Left	Tumor	pT2N1a	Positive	Positive	3+	63	2018-05-21	00:00:00	00:00:00	NED
2019-12-04	CMMC-786 (2019101915E)	CMMC-786	33371441	ACT2486	F	1975-08-27	Invasive ductal carcinoma	Breast, left	Tumor	pT2N1a	Positive	Positive	0+	44	2019-10-23	00:00:00	00:00:00	NED
2019-12-04	CMMC-791 (2019091276B)	CMMC-791	33299570	ACT2491	F	1971-11-25	Invasive ductal carcinoma	Breast, left	Tumor	pT2N1a	Positive	Positive	0+	47	2019-09-16	00:00:00	00:00:00	NED
2019-12-04	CMMC-817 (2019041742F)	CMMC-817	32670145	ACT2517	F	1960-12-05	Invasive ductal carcinoma	Breast, left	Tumor	pT2N1a	Positive	Positive	0+	58	2019-04-19	00:00:00	00:00:00	NED
2018-10-25	CMMC-209 (2018100004C)	CMMC-209	19329754	ACT1296	F	1958-01-10	Invasive ductal carcinoma	Left breast	Tumor	pT2N1a	Positive	Negative	0+	60	2018-10-01	00:00:00	00:00:00	NED
2018-10-25	CMMC-207 (2018091909A)	CMMC-207	32569707	ACT1294	F	1958-05-17	Invasive ductal carcinoma	Right breast	Tumor	pT2N1a	Negative	Negative	0+	60	2018-09-25	2019-03-01	00:00:00	DOD
2019-12-04	CMMC-799 (2019081820K)	CMMC-799	29208150	ACT2499	F	1966-12-01	Invasive ductal carcinoma	Breast, right	Tumor	pT2N1a	Positive	Positive	0+	52	2019-08-21	00:00:00	00:00:00	NED
2018-12-05	CMMC-433 (2018101892B)	CMMC-433	32860243	ACT1561	F	1963-02-25	Invasive ductal carcinoma	left breast	Tumor	pT2N1a	Negative	Negative	0+	55	2018-10-22	00:00:00	00:00:00	NED
2019-07-10	CMMC-680 (2018092085)	CMMC-680	32860243	ACT2031	F	1963-02-25	Invasive ductal carcinoma	Breast, Left	Tumor	pT2N1a	Negative	Negative	0+	55	2018-10-22	00:00:00	00:00:00	NED
2018-12-05	CMMC-427 (2018081073B)	CMMC-427	29577170	ACT1555	F	1974-08-31	Invasive ductal carcinoma	right breast	Tumor	pT2N0	Negative	Negative	3+	43	2018-08-13	00:00:00	00:00:00	NED
2018-12-05	CMMC-429 (2018082552C)	CMMC-429	32800041	ACT1557	F	1959-06-08	Invasive ductal carcinoma	right breast	Tumor	pT2N0	Negative	Negative	3+	59	2018-08-29	00:00:00	00:00:00	NED
2018-12-05	CMMC-420 (2018051117A)	CMMC-420	27401330	ACT1548	F	1970-02-02	Invasive ductal carcinoma	left breast	Tumor	pT2N0	Negative	Negative	3+	48	2018-05-11	00:00:00	00:00:00	NED
2019-07-10	CMMC-718 (2018111040C)	CMMC-718	32910025	ACT2069	F	1965-04-04	Invasive ductal carcinoma	Breast, Right	Tumor	pT2N0	Positive	Positive	3+	53	2018-11-13	00:00:00	00:00:00	NED
2019-12-04	CMMC-792 (2019091531F)	CMMC-792	80898436	ACT2492	F	1957-09-09	Invasive ductal carcinoma	Breast, right	Tumor	pT2N0	Positive	Positive	0+	62	2019-09-18	00:00:00	00:00:00	NED
2019-12-04	CMMC-821 (2019042624L)	CMMC-821	28013614	ACT2521	F	1956-03-07	Invasive ductal carcinoma	Breast, right	Tumor	pT2N0	Positive	Positive	0+	63	2019-04-29	00:00:00	00:00:00	NED
2018-10-25	CMMC-152 (2018021749D)	CMMC-152	11169376	ACT1239	F	1957-08-04	Invasive lobular carcinoma	Left breast	Tumor	pT2N0	Positive	Positive	0+	60	2018-02-26	00:00:00	00:00:00	NED
2019-12-04	CMMC-784 (2019101660C)	CMMC-784	15702884	ACT2484	F	1942-10-25	Invasive ductal carcinoma	Breast, right	Tumor	pT2N0	Positive	Positive	0+	76	2019-10-21	00:00:00	00:00:00	NED
2019-12-04	CMMC-780 (2019100009E)	CMMC-780	80733143	ACT2480	F	1951-03-20	Invasive ductal carcinoma	Breast, left	Tumor	pT2N0	Positive	Positive	0+	68	2019-10-01	00:00:00	00:00:00	NED
2018-09-25	CMMC-16 (2018081071B)	CMMC-16	16448946	ACT1046	F	1949-02-26	Invasive ductal carcinoma	right breast	Tumor	pT2N0	Positive	Positive	0+	#N/A	2018-08-13	00:00:00	00:00:00	NED
2019-12-04	CMMC-807 (2019050573N)	CMMC-807	33124420	ACT2507	F	1973-11-14	Invasive ductal carcinoma	Breast, right	Tumor	pT2N0	Positive	Positive	0+	45	2019-05-08	00:00:00	00:00:00	NED
2019-12-04	CMMC-803 (2019070292E)	CMMC-803	80877364	ACT2503	F	1976-05-06	Invasive ductal carcinoma	Breast, left	Tumor	pT2N0	Positive	Positive	0+	43	2019-07-03	00:00:00	00:00:00	NED
2019-12-04	CMMC-790 (2019091009I)	CMMC-790	33277442	ACT2490	F	1952-06-15	Invasive ductal carcinoma	Breast, right	Tumor	pT2N0	Positive	Positive	0+	67	2019-09-11	00:00:00	00:00:00	NED
2019-12-04	CMMC-781 (2019100550C)	CMMC-781	10243915	ACT2481	F	1956-02-28	Invasive ductal carcinoma	Breast, right	Tumor	pT2N0	Positive	Positive	0+	63	2019-10-07	00:00:00	00:00:00	NED
2019-12-04	CMMC-819 (2019042067C)	CMMC-819	25734736	ACT2519	F	1969-12-21	Invasive ductal carcinoma	Breast, left	Tumor	pT2N0	Positive	Positive	0+	49	2019-04-23	00:00:00	00:00:00	NED
2019-12-04	CMMC-820 (2019042180B)	CMMC-820	29811094	ACT2520	F	1951-12-02	Invasive ductal carcinoma	Breast, left	Tumor	pT2N0	Positive	Positive	0+	67	2019-04-24	00:00:00	00:00:00	NED
2019-12-04	CMMC-814 (2019032253B)	CMMC-814	33060766	ACT2514	F	1940-02-21	Invasive ductal carcinoma	Breast, right	Tumor	pT2N0	Positive	Positive	0+	79	2019-03-25	00:00:00	00:00:00	NED
2019-07-10	CMMC-724 (2018121575A)	CMMC-724	10859659	ACT2075	F	1940-08-01	Invasive ductal carcinoma	Breast, Left	Tumor	pT2N0	Positive	Positive	0+	78	2018-12-19	00:00:00	00:00:00	NED
2019-12-04	CMMC-783 (2019101653B)	CMMC-783	33373366	ACT2483	F	1962-07-22	Invasive ductal carcinoma	Breast, right	Tumor	pT2N0	Positive	Positive	0+	57	2019-10-21	00:00:00	00:00:00	NED
2019-07-10	CMMC-726 (2019011052D)	CMMC-726	23103388	ACT2077	F	1953-06-13	Invasive ductal carcinoma	Breast, Left	Tumor	pT2N0	Positive	Positive	0+	65	2019-01-14	00:00:00	00:00:00	NED
2019-12-04	CMMC-813 (2019030639C)	CMMC-813	33028894	ACT2513	F	1971-01-08	Invasive ductal carcinoma	Breast, right	Tumor	pT2N0	Positive	Positive	0+	48	2019-03-08	00:00:00	00:00:00	NED
2019-07-10	CMMC-725 (2018122228D)	CMMC-725	32977841	ACT2076	F	1993-06-24	Invasive ductal carcinoma	Breast, Left	Tumor	pT2N0	Negative	Negative	0+	25	2018-12-26	00:00:00	00:00:00	NED
2018-12-05	CMMC-436 (2018110515B)	CMMC-436	12535656	ACT1564	F	1987-07-22	medullary carcinoma	left breast	Tumor	pT2N0	Negative	Negative	0+	31	2018-11-07	00:00:00	00:00:00	NED
2019-07-10	CMMC-710 (2018080657B)	CMMC-710	23295472	ACT2061	F	1966-01-26	Invasive ductal carcinoma	Breast, Left	Tumor	pT2N0	Negative	Negative	1+	52	2018-08-08	00:00:00	00:00:00	NED
2019-12-04	CMMC-789 (2019091008D)	CMMC-789	26725551	ACT2489	F	1956-10-06	Invasive ductal carcinoma	Breast, left	Tumor	pT2bN0	Positive	Positive	0+	62	2019-09-11	00:00:00	00:00:00	NED
2019-12-04	CMMC-802 (2019070290E)	CMMC-802	13938591	ACT2502	F	1963-06-21	Invasive ductal carcinoma	Breast, right	Tumor	pT2bN0	Positive	Positive	0+	56	2019-07-03	00:00:00	00:00:00	NED
2018-10-25	CMMC-177 (2018052470C)	CMMC-177	21937266	ACT1264	F	1965-04-13	Invasive lobular carcinoma	Right breast	Tumor	pT2	Negative	Negative	3+	53	2018-05-25	00:00:00	00:00:00	NED
2019-07-10	CMMC-717 (2018102259B)	CMMC-717	14138218	ACT2068	F	1957-07-19	Invasive ductal carcinoma	Breast, Right	Tumor	pT1N0	Positive	Positive	3+	61	2018-10-25	00:00:00	00:00:00	NED
2019-07-10	CMMC-709 (2018062085C)	CMMC-709	25870872	ACT2060	F	1954-09-13	Invasive ductal carcinoma	Breast, Left	Tumor	pT1cN1a	Positive	Positive	3+	63	2018-06-25	00:00:00	00:00:00	NED
2018-10-25	CMMC-190 (2018091372E)	CMMC-190	22487549	ACT1277	F	1976-04-09	Invasive ductal carcinoma	Left breast	Tumor	pT1cN1a	Positive	Positive	0+	42	2018-09-18	00:00:00	00:00:00	NED
2019-12-04	CMMC-815 (2019040748C)	CMMC-815	22083905	ACT2515	F	1955-07-22	Invasive ductal carcinoma	Breast, left	Tumor	pT1cN1a	Positive	Positive	0+	63	2019-04-10	00:00:00	00:00:00	NED
2019-12-04	CMMC-798 (2019081210G)	CMMC-798	33277293	ACT2498	F	1941-09-28	Invasive ductal carcinoma	Breast, left	Tumor	pT1cN1a	Positive	Positive	0+	77	2019-08-14	00:00:00	00:00:00	NED
2018-10-25	CMMC-137 (2018010377A)	CMMC-137	15062074	ACT1224	F	1970-02-10	Invasive lobular carcinoma	right breast	Tumor	pT1cN1a	Positive	Positive	0+	47	2018-01-05	00:00:00	00:00:00	NED
2019-01-30	CMMC-535 (2017102162B)	CMMC-535	80366753	ACT1771	F	1982-08-01	Invasive ductal carcinoma	Left breast	Tumor	pT1cN1a	Positive	Positive	0+	35	2017-10-26	00:00:00	00:00:00	NED
2019-07-10	CMMC-721 (2018112053B)	CMMC-721	12508363	ACT2072	F	1945-12-01	Invasive ductal carcinoma	Breast, Right	Tumor	pT1cN1a	Positive	Negative	0+	72	2018-11-23	00:00:00	00:00:00	NED
2018-12-05	CMMC-434 (2018102259B)	CMMC-434	14138218	ACT1562	F	1957-07-19	Invasive ductal carcinoma	Right breast	Tumor	pT1cN0	Positive	Positive	3+	61	2018-10-25	00:00:00	00:00:00	NED
2018-12-05	CMMC-422 (2018052459K)	CMMC-422	32681476	ACT1550	F	1974-06-18	Invasive ductal carcinoma	right breast	Tumor	pT1cN0	Negative	Negative	3+	43	2018-05-25	00:00:00	00:00:00	NED
2018-12-05	CMMC-414 (2017110995D)	CMMC-414	17613664	ACT1542	F	1949-06-10	Invasive ductal carcinoma	Right breast	Tumor	pT1cN0	Negative	Negative	3+	68	2017-11-13	00:00:00	00:00:00	NED
2018-10-25	CMMC-189 (2018090844A)	CMMC-189	20091113	ACT1276	F	1956-03-27	Invasive ductal carcinoma	Left breast	Tumor	pT1cN0	Negative	Negative	3+	62	2018-09-12	00:00:00	00:00:00	NED
2019-07-10	CMMC-708 (2018052858C)	CMMC-708	19635992	ACT2059	F	1968-09-10	Invasive ductal carcinoma	Breast, Left	Tumor	pT1cN0	Positive	Positive	3+	49	2018-05-30	00:00:00	00:00:00	NED
2019-01-30	CMMC-539 (2018031284C)	CMMC-539	13210550	ACT1775	F	1973-09-01	Invasive ductal carcinoma	Left breast	Tumor	pT1cN0	Positive	Positive	3+	44	2018-03-14	00:00:00	00:00:00	NED
2019-07-10	CMMC-711 (2018080800A)	CMMC-711	26262952	ACT2062	F	1962-11-08	Invasive ductal carcinoma	Breast, Left	Tumor	pT1cN0	Negative	Negative	0+	55	2018-08-09	00:00:00	00:00:00	NED
2019-12-04	CMMC-809 (2019051691B)	CMMC-809	12090264	ACT2509	F	1968-10-16	Invasive ductal carcinoma	Breast, left	Tumor	pT1cN0	Positive	Positive	0+	50	2019-05-20	00:00:00	00:00:00	NED
2018-12-05	CMMC-405 (2017031118D)	CMMC-405	32035293	ACT1533	F	1957-03-08	Invasive ductal carcinoma	Right breast	Tumor	pT1cN0	Negative	Negative	0+	60	2017-03-13	00:00:00	00:00:00	NED
2019-12-04	CMMC-794 (2019080284A)	CMMC-794	80520058	ACT2494	F	1950-08-22	Invasive ductal carcinoma	Breast, right	Tumor	pT1cN0	Positive	Positive	0+	68	2019-08-05	00:00:00	00:00:00	NED
2018-10-25	CMMC-206 (2018091903G)	CMMC-206	25064448	ACT1293	F	1977-10-31	Invasive ductal carcinoma	Left breast	Tumor	pT1cN0	Positive	Positive	0+	40	2018-09-25	00:00:00	00:00:00	NED
2019-12-04	CMMC-795 (2019080810D)	CMMC-795	10906495	ACT2495	F	1935-06-03	Invasive ductal carcinoma	Breast, left	Tumor	pT1cN0	Positive	Positive	0+	84	2019-08-06	00:00:00	00:00:00	NED
2019-12-04	CMMC-805 (2019071852B)	CMMC-805	33176913	ACT2505	F	1955-10-23	Invasive ductal carcinoma	Breast, left	Tumor	pT1cN0	Positive	Positive	0+	63	2019-07-18	00:00:00	00:00:00	NED
2018-10-25	CMMC-208 (2018092181B)	CMMC-208	50533061	ACT1295	F	1969-11-29	Invasive lobular carcinoma	Right breast	Tumor	pT1cN0	Positive	Positive	0+	48	2018-09-27	00:00:00	00:00:00	NED
2019-12-04	CMMC-787 (2019090002F)	CMMC-787	19855662	ACT2487	F	1986-01-10	Invasive ductal carcinoma	Breast, left	Tumor	pT1cN0	Positive	Positive	0+	33	2019-09-02	00:00:00	00:00:00	NED
2019-12-04	CMMC-804 (2019071717E)	CMMC-804	33224281	ACT2504	F	1957-12-30	Invasive ductal carcinoma	Breast, right	Tumor	pT1cN0	Positive	Positive	0+	61	2019-07-17	00:00:00	00:00:00	NED
2019-12-04	CMMC-822 (2019110726G)	CMMC-822	30197463	ACT2522	F	1962-09-26	Invasive ductal carcinoma	Breast, right	Tumor	pT1cN0	Positive	Positive	0+	57	2019-11-08	00:00:00	00:00:00	NED
2019-12-04	CMMC-797 (2019080944A)	CMMC-797	32146152	ACT2497	F	1977-09-06	Invasive ductal carcinoma	Breast, right	Tumor	pT1cN0	Positive	Positive	0+	41	2019-08-12	00:00:00	00:00:00	NED
2019-12-04	CMMC-801 (2019082202B)	CMMC-801	31986505	ACT2501	F	1968-02-27	Invasive ductal carcinoma	Breast, left	Tumor	pT1cN0	Positive	Positive	0+	51	2019-08-26	00:00:00	00:00:00	NED
2019-07-10	CMMC-713 (2018082438E)	CMMC-713	13308448	ACT2064	F	1929-05-05	Invasive ductal carcinoma	Breast, Right	Tumor	pT1cN0	Negative	Negative	1+	89	2018-08-28	00:00:00	00:00:00	NED
2018-10-25	CMMC-144 (2018011799B)	CMMC-144	50161707	ACT1231	F	1971-08-11	Invasive ductal carcinoma	Right breast	Tumor	pT1cN0	Positive	Positive	0+	46	2018-01-22	00:00:00	00:00:00	NED
2019-12-04	CMMC-800 (2019082201E)	CMMC-800	21988311	ACT2500	F	1981-11-11	Invasive ductal carcinoma	Breast, left	Tumor	pT1cN0	Positive	Positive	0+	37	2019-08-26	00:00:00	00:00:00	NED
2019-07-10	CMMC-706 (2018050545R)	CMMC-706	23206088	ACT2057	F	1943-01-12	Invasive ductal carcinoma	Left Axillary LN	Tumor	pT1bN3	Negative	Negative	1+	75	2018-05-07	00:00:00	00:00:00	NED
2019-12-04	CMMC-782 (2019100551D)	CMMC-782	24619382	ACT2482	F	1960-11-20	Invasive ductal carcinoma	Breast, left	Tumor	pT1bN0	Positive	Positive	0+	58	2019-10-07	00:00:00	00:00:00	NED
2019-12-04	CMMC-808 (2019051285A)	CMMC-808	25993536	ACT2508	F	1958-06-06	Invasive ductal carcinoma	Breast, right	Tumor	pT1bN0	Positive	Negative	0+	60	2019-05-15	00:00:00	00:00:00	NED
2019-07-10	CMMC-681 (2018072645)	CMMC-681	30539317	ACT2032	F	1948-11-28	Invasive ductal carcinoma	Breast, Right	Tumor	pT1bN0	Negative	Negative	0+	69	2018-07-27	00:00:00	00:00:00	NED
2018-12-05	CMMC-403 (2017030003C)	CMMC-403	18789736	ACT1531	F	1951-09-17	Invasive ductal carcinoma	left breast	Tumor	pT1aN0	Negative	Negative	0+	65	2017-03-01	00:00:00	00:00:00	NED
2018-11-06	CMMC-299 (2013122146)	CMMC-299	30284036	ACT1394	F	1951-11-18	Invasive ductal carcinoma	right breast	Tumor	nil	Negative	Negative	3+	62	2013-12-27	00:00:00	00:00:00	NED
2018-11-06	CMMC-298 (2013021048)	CMMC-298	29787245	ACT1393	F	1956-09-20	Invasive ductal carcinoma	left breast	Tumor	nil	Positive	Negative	3+	56	2013-06-15	00:00:00	00:00:00	NED
2018-11-06	CMMC-339 (2015040187)	CMMC-339	29054641	ACT1434	F	1963-05-25	Invasive ductal carcinoma	right breast	Tumor	nil	Positive	Positive	0+	51	2015-04-02	00:00:00	00:00:00	NED
2018-11-06	CMMC-316 (2012011196)	CMMC-316	80090193	ACT1411	F	1942-01-05	Invasive ductal carcinoma	right breast	Tumor	nil	Negative	Negative	2+	70	2012-01-16	00:00:00	00:00:00	NED
2018-10-25	CMMC-273 (2016051903A)	CMMC-273	31649373	ACT1360	F	1958-02-22	Metastatic breast carcinoma	Right lung	Tumor	M1	Negative	Negative	3+	56	2014-08-01	2016-05-26	00:00:00	AWD
2018-10-25	CMMC-215 (2017032190E)	CMMC-215	27720339	ACT1302	F	1956-08-26	Metastatic breast carcinoma	Liver	Tumor	M1	Positive	Positive	0+	60	2017-03-23	2018-05-14	00:00:00	DOD
2019-07-10	CMMC-676 (2017032019)	CMMC-676	27986766	ACT2027	F	1964-07-22	Metastatic invasive duct carcinoma, Breast origin	Liver	Tumor	M1	Positive	Positive	0+	52	2017-03-21	2017-03-16	00:00:00	DOD
2019-07-10	CMMC-677 (2017071044)	CMMC-677	15986020	ACT2028	F	1951-02-01	Metastatic invasive duct carcinoma, Breast origin	Liver	Tumor	M1	Positive	Positive	0+	66	2017-07-12	2010-11-01	00:00:00	DOD
2019-07-10	CMMC-675 (2016120864)	CMMC-675	30897051	ACT2026	F	1966-11-24	Metastatic invasive duct carcinoma, Breast origin	Liver	Tumor	M1	Positive	Negative	1+	50	2016-12-10	2015-08-24	00:00:00	DOD
